# Supplementary material for: Proteomic Profiling of the Large‐Vessel Vasculitis Spectrum Identifying Shared Signatures of Innate Immune Activation and Stromal Remodeling
Source: Arthritis Rheumatol. 2025 Feb 27;77(7):884–900. doi: 10.1002/art.43110 (PMC12209745; doi:10.1002/art.43110)
Supplement: Supplementary file 3 — Data S1: [file ART-77-884-s003.xlsx]

## Sheet: Contents
List of Supplementary Data Sheets
Table	Title
Supp Data 1	Proteins measured in this study
Supp Data 2	Pathway enrichment of proteins measured in this study
Supp Data 3	Characteristics of TAK and LV-GCA patients with inactive and active disease
Supp Data 4	Differential protein abundance analysis TAK vs HC
Supp Data 5	Differential protein abundance analysis LV-GCA vs HC
Supp Data 6	Differential protein abundance analysis TAK vs LV-GCA
Supp Data 7	Differential protein abundance analysis Active TAK vs Inactive TAK
Supp Data 8	Differential protein abundance analysis Active LV-GCA vs Inactive LV-GCA
Supp Data 9	Differential protein abundance analysis Inactive TAK vs HC
Supp Data 10	Differential protein abundance analysis Inactive LV-GCA vs HC
Supp Data 11	Characteristics of TAK patients in durable clinical remission
Supp Data 12	Differential protein abundance analysis C-GCA vs Not C-GCA
Supp Data 13	Differential protein abundance analysis C-GCA TAB+ vs Not C-GCA
Supp Data 14	Differential protein abundance analysis C-GCA TAB- vs Not C-GCA
Supp Data 15	Characteristics of Not C-GCA cases and C-GCA patients stratified by TAB result
Supp Data 16	Differential protein abundance analysis Active TAK vs HC
Supp Data 17	Differential protein abundance analysis Active LV-GCA vs HC
Supp Data 18	Comparison of active TAK, active LV-GCA and C-GCA TAB+ proteomic profiles
Supp Data 19	Proteins & Genes dysregulated in both LVV plasma and arterial tissue

## Sheet: SD1
Supp Data 1: Proteins measured in this study
Gene/Protein Symbol	Full Name	Ensembl ID	UniProt ID	Olink_ID	Olink Panel	Functional Annotation
ADA	Adenosine Deaminase	ENSG00000196839	P00813	OID00560	Inflammation	Other
ANG	Angiogenin	ENSG00000214274	P03950	OID01226	Cardiometabolic	Growth Factor Related
ANGPTL3	Angiopoietin Like 3	ENSG00000132855	Q9Y5C1	OID01306	Cardiometabolic	Growth Factor Related
AOC3	Amine Oxidase Copper Containing 3	ENSG00000131471	Q16853	OID01294	Cardiometabolic	Other Immune/Inflammatory related protein
APOM	Apolipoprotein M	ENSG00000204444	O95445	OID01221	Cardiometabolic	Other
ARTN	Artemin	ENSG00000117407	Q5T4W7	OID00526	Inflammation	Growth Factor Related
AXIN1	Axin-1	ENSG00000103126	O15169	OID00487	Inflammation	Other
C1QTNF1	Complement C1q tumor necrosis factor-related protein 1	ENSG00000173918	Q9BXJ1	OID01301	Cardiometabolic	Other
C2	Complement C2	ENSG00000166278	P06681	OID01233	Cardiometabolic	Other Immune/Inflammatory related protein
CA1	Carbonic anhydrase 1	ENSG00000133742	P00915	OID01223	Cardiometabolic	Other
CA3	Carbonic anhydrase 3	ENSG00000164879	P07451	OID01235	Cardiometabolic	Other
CA4	Carbonic anhydrase 4	ENSG00000167434	P22748	OID01261	Cardiometabolic	Other
CASP8	Caspase-8	ENSG00000064012	Q14790	OID00550	Inflammation	Other
CCL11	Eotaxin	ENSG00000172156	P51671	OID00505	Inflammation	Chemokine
CCL13	C-C motif chemokine 13 / Monocyte chemotactic protein 4	ENSG00000181374	Q99616	OID00504	Inflammation	Chemokine
CCL14	C-C motif chemokine 14	ENSG00000276409	Q16627	OID01292	Cardiometabolic	Chemokine
CCL18	C-C motif chemokine 18	ENSG00000278167	P55774	OID01276	Cardiometabolic	Chemokine
CCL19	C-C motif chemokine 19	ENSG00000172724	Q99731	OID00513	Inflammation	Chemokine
CCL2	C-C motif chemokine 2 / Monocyte chemotactic protein 1	ENSG00000108691	P13500	OID00484	Inflammation	Chemokine
CCL20	C-C motif chemokine 20	ENSG00000115009	P78556	OID00556	Inflammation	Chemokine
CCL23	C-C motif chemokine 23	ENSG00000276114	P55773	OID00530	Inflammation	Chemokine
CCL25	C-C motif chemokine 25	ENSG00000131142	O15444	OID00551	Inflammation	Chemokine
CCL28	C-C motif chemokine 28	ENSG00000151882	Q9NRJ3	OID00539	Inflammation	Chemokine
CCL3	C-C motif chemokine 3	ENSG00000277632	P10147	OID00532	Inflammation	Chemokine
CCL4	C-C motif chemokine 4	ENSG00000275302	P13236	OID00498	Inflammation	Chemokine
CCL5	C-C motif chemokine 5	ENSG00000271503	P13501	OID01246	Cardiometabolic	Chemokine
CCL7	C-C motif chemokine 7 / Monocyte chemotactic protein 3	ENSG00000108688	P80098	OID00474	Inflammation	Chemokine
CCL8	C-C motif chemokine 5 / Monocyte chemotactic protein 2	ENSG00000108700	P80075	OID00549	Inflammation	Chemokine
CD244	Natural killer cell receptor 2B4	ENSG00000122223	Q9BZW8	OID00477	Inflammation	Other Immune/Inflammatory related protein
CD274	Programmed cell death 1 ligand 1	ENSG00000120217	Q9NZQ7	OID00518	Inflammation	Other Immune/Inflammatory related protein
CD40	CD40L receptor	ENSG00000101017	P25942	OID00542	Inflammation	Other Immune/Inflammatory related protein
CD46	Membrane cofactor protein	ENSG00000117335	P15529	OID01251	Cardiometabolic	Other Immune/Inflammatory related protein
CD5	T-cell surface glycoprotein CD5	ENSG00000110448	P06127	OID00531	Inflammation	Other Immune/Inflammatory related protein
CD59	CD59 glycoprotein	ENSG00000085063	P13987	OID01248	Cardiometabolic	Other Immune/Inflammatory related protein
CD6	T cell surface glycoprotein CD6 isoform	ENSG00000013725	P30203	OID00499	Inflammation	Other Immune/Inflammatory related protein
CD8A	T-cell surface glycoprotein CD8 alpha chain	ENSG00000153563	P01732	OID05124	Inflammation	Other Immune/Inflammatory related protein
CDCP1	CUB domain-containing protein 1	ENSG00000163814	Q9H5V8	OID00476	Inflammation	Other
CDH1	Cadherin-1	ENSG00000039068	P12830	OID01245	Cardiometabolic	Other
CES1	Liver carboxylesterase 1	ENSG00000198848	P23141	OID01263	Cardiometabolic	Other
CFHR5	Complement factor H-related protein 5	ENSG00000134389	Q9BXR6	OID01302	Cardiometabolic	Other Immune/Inflammatory related protein
CHL1	Neural cell adhesion molecule L1-like protein	ENSG00000134121	O00533	OID01216	Cardiometabolic	Other
CNDP1	Beta-Ala-His dipeptidase	ENSG00000150656	Q96KN2	OID01299	Cardiometabolic	Other
COL18A1	Collagen alpha-1(XVIII) chain	ENSG00000182871	P39060	OID01271	Cardiometabolic	ECM Related Protein
COMP	Cartilage oligomeric matrix protein	ENSG00000105664	P49747	OID01274	Cardiometabolic	ECM Related Protein
CR2	Complement receptor type 2	ENSG00000117322	P20023	OID01258	Cardiometabolic	Other Immune/Inflammatory related protein
CRTAC1	Cartilage acidic protein 1	ENSG00000095713	Q9NQ79	OID01304	Cardiometabolic	ECM Related Protein
CSF1	Macrophage colony-stimulating factor 1	ENSG00000184371	P09603	OID00562	Inflammation	Cytokine related
CST3	Cystatin-C	ENSG00000101439	P01034	OID01225	Cardiometabolic	ECM Related Protein
CST5	Cystatin D	ENSG00000170367	P28325	OID00491	Inflammation	ECM Related Protein
CX3CL1	Fractalkine	ENSG00000006210	P78423	OID00552	Inflammation	Chemokine
CXCL1	C-X-C motif chemokine 1	ENSG00000163739	P09341	OID00496	Inflammation	Chemokine
CXCL10	C-X-C motif chemokine 10	ENSG00000169245	P02778	OID00535	Inflammation	Chemokine
CXCL11	C-X-C motif chemokine 11	ENSG00000169248	O14625	OID00486	Inflammation	Chemokine
CXCL5	C-X-C motif chemokine 5	ENSG00000163735	P42830	OID00520	Inflammation	Chemokine
CXCL6	C-X-C motif chemokine 6	ENSG00000124875	P80162	OID00534	Inflammation	Chemokine
CXCL9	C-X-C motif chemokine 9	ENSG00000138755	Q07325	OID00490	Inflammation	Chemokine
DEFA1	Defensin Alpha 1	ENSG00000206047	P59665	OID01277	Cardiometabolic	Other Immune/Inflammatory related protein
DNER	Delta and Notch-like epidermal growth factor-related receptor	ENSG00000187957	Q8NFT8	OID01213	Inflammation	Growth Factor Related
DPP4	Dipeptidyl peptidase 4	ENSG00000197635	P27487	OID01266	Cardiometabolic	Other
EFEMP1	EGF-containing fibulin-like extracellular matrix protein 1	ENSG00000115380	Q12805	OID01281	Cardiometabolic	ECM Related Protein
EIF4EBP1	Eukaryotic translation initiation factor 4E-binding protein 1	ENSG00000187840	Q13541	OID00536	Inflammation	Other
ENG	Endoglin	ENSG00000106991	P17813	OID01254	Cardiometabolic	Growth Factor Related
F11	Coagulation factor XI	ENSG00000088926	P03951	OID01227	Cardiometabolic	Other
F7	Coagulation factor VII	ENSG00000057593	P08709	OID01239	Cardiometabolic	Other
FAP	Prolyl endopeptidase FAP	ENSG00000078098	Q12884	OID01282	Cardiometabolic	ECM Related Protein
FCGR2A	Low affinity immunoglobulin gamma Fc region receptor II-a	ENSG00000143226	P12318	OID01244	Cardiometabolic	Other Immune/Inflammatory related protein
FCGR3B	Low affinity immunoglobulin gamma Fc region receptor III-B	ENSG00000162747	O75015	OID01219	Cardiometabolic	Other Immune/Inflammatory related protein
FCN2	Ficolin-2	ENSG00000160339	Q15485	OID01290	Cardiometabolic	Other Immune/Inflammatory related protein
FETUB	Fetuin-B	ENSG00000090512	Q9UGM5	OID01305	Cardiometabolic	ECM Related Protein
FGF19	Fibroblast growth factor 19	ENSG00000162344	O95750	OID00545	Inflammation	Growth Factor Related
FGF21	Fibroblast growth factor 21	ENSG00000105550	Q9NSA1	OID00512	Inflammation	Growth Factor Related
FGF23	Fibroblast growth factor 23	ENSG00000118972	Q9GZV9	OID00507	Inflammation	Growth Factor Related
FGF5	Fibroblast growth factor 5	ENSG00000138675	P12034	OID00509	Inflammation	Growth Factor Related
FLT3LG	Fms-related tyrosine kinase 3 ligand	ENSG00000090554	P49771	OID00533	Inflammation	Cytokine related
GAS6	Growth arrest-specific protein 6	ENSG00000183087	Q14393	OID01286	Cardiometabolic	Growth Factor Related
GDNF	Glial cell line-derived neurotrophic factor	ENSG00000168621	P39905	OID00475	Inflammation	Growth Factor Related
GNLY	Granulysin	ENSG00000115523	P22749	OID01262	Cardiometabolic	Other Immune/Inflammatory related protein
GP1BA	Platelet glycoprotein Ib alpha chain	ENSG00000185245	P07359	OID01234	Cardiometabolic	Other
HGF	Hepatocyte growth factor	ENSG00000019991	P14210	OID00522	Inflammation	Growth Factor Related
ICAM1	Intercellular adhesion molecule 1	ENSG00000090339	P05362	OID01230	Cardiometabolic	Other Immune/Inflammatory related protein
ICAM3	Intercellular adhesion molecule 3	ENSG00000076662	P32942	OID01267	Cardiometabolic	Other Immune/Inflammatory related protein
IFNG	Interferon gamma	ENSG00000111537	P01579	OID05547	Inflammation	Cytokine related
IGFBP3	Insulin-like growth factor-binding protein 3	ENSG00000146674	P17936	OID01255	Cardiometabolic	Growth Factor Related
IGFBP6	Insulin-like growth factor-binding protein 6	ENSG00000167779	P24592	OID01264	Cardiometabolic	Growth Factor Related
IGLC2	Ig lambda-2 chain C regions	ENSG00000211677	P0DOY2	OID01240	Cardiometabolic	Other Immune/Inflammatory related protein
IL10	Interleukin-10	ENSG00000136634	P22301	OID00528	Inflammation	Cytokine related
IL10RA	Interleukin-10 receptor subunit alpha	ENSG00000110324	Q13651	OID00508	Inflammation	Cytokine related
IL10RB	Interleukin-10 receptor subunit beta	ENSG00000243646	Q08334	OID00515	Inflammation	Cytokine related
IL12B	Interleukin-12 subunit beta	ENSG00000113302	P29460	OID00523	Inflammation	Cytokine related
IL13	Interleukin-13	ENSG00000169194	P35225	OID00525	Inflammation	Cytokine related
IL15RA	Interleukin-15 receptor subunit alpha	ENSG00000134470	Q13261	OID00514	Inflammation	Cytokine related
IL17A	Interleukin-17A	ENSG00000112115	Q16552	OID00485	Inflammation	Cytokine related
IL17C	Interleukin-17C	ENSG00000124391	Q9P0M4	OID00483	Inflammation	Cytokine related
IL18	Interleukin-18	ENSG00000150782	Q14116	OID00501	Inflammation	Cytokine related
IL18R1	Interleukin-18 receptor 1	ENSG00000115604	Q13478	OID00517	Inflammation	Cytokine related
IL1A	Interleukin-1 alpha	ENSG00000115008	P01583	OID00493	Inflammation	Cytokine related
IL2	Interleukin-2	ENSG00000109471	P60568	OID00495	Inflammation	Cytokine related
IL20	Interleukin-20	ENSG00000162891	Q9NYY1	OID00537	Inflammation	Cytokine related
IL20RA	Interleukin-20 receptor subunit alpha	ENSG00000016402	Q9UHF4	OID00489	Inflammation	Cytokine related
IL22RA1	Interleukin-22 receptor subunit alpha-1	ENSG00000142677	Q8N6P7	OID00516	Inflammation	Cytokine related
IL24	Interleukin-24	ENSG00000162892	Q13007	OID00524	Inflammation	Cytokine related
IL2RB	Interleukin-2 receptor subunit beta	ENSG00000100385	P14784	OID00492	Inflammation	Cytokine related
IL33	Interleukin-33	ENSG00000137033	O95760	OID00543	Inflammation	Cytokine related
IL4	Interleukin-4	ENSG00000113520	P05112	OID00546	Inflammation	Cytokine related
IL5	Interleukin-5	ENSG00000113525	P05113	OID00559	Inflammation	Cytokine related
IL6	Interleukin-6	ENSG00000136244	P05231	OID00482	Inflammation	Cytokine related
IL7	Interleukin-7	ENSG00000104432	P13232	OID00478	Inflammation	Cytokine related
IL7R	Interleukin-7 receptor subunit alpha	ENSG00000168685	P16871	OID01253	Cardiometabolic	Cytokine related
IL8	Interleukin-8	ENSG00000169429	P10145	OID00471	Inflammation	Cytokine related
ITGAM	Integrin alpha-M	ENSG00000169896	P11215	OID01242	Cardiometabolic	ECM Related Protein
KIT	Mast/stem cell growth factor receptor Kit	ENSG00000157404	P10721	OID01241	Cardiometabolic	Cytokine related
KITLG	Stem cell factor	ENSG00000049130	P21583	OID00500	Inflammation	Cytokine related
LCN2	Neutrophil gelatinase-associated lipocalin	ENSG00000148346	P80188	OID01278	Cardiometabolic	Other Immune/Inflammatory related protein
LIF	Leukemia inhibitory factor	ENSG00000128342	P15018	OID00547	Inflammation	Cytokine related
LIFR	Leukemia inhibitory factor receptor	ENSG00000113594	P42702	OID00511	Inflammation	Cytokine related
LILRB1	Leukocyte immunoglobulin-like receptor subfamily B member 1	ENSG00000277807	Q8NHL6	OID01297	Cardiometabolic	Other Immune/Inflammatory related protein
LILRB2	Leukocyte immunoglobulin-like receptor subfamily B member 2	ENSG00000131042	Q8N423	OID01296	Cardiometabolic	Other Immune/Inflammatory related protein
LILRB5	Leukocyte immunoglobulin-like receptor subfamily B member 5	ENSG00000105609	O75023	OID01220	Cardiometabolic	Other Immune/Inflammatory related protein
LTA	TNF-beta	ENSG00000230279	P01374	OID00561	Inflammation	Cytokine related
LTBP2	Latent-transforming growth factor beta-binding protein 2	ENSG00000119681	Q14767	OID01288	Cardiometabolic	Growth Factor Related
LYVE1	Lymphatic vessel endothelial hyaluronic acid receptor 1	ENSG00000133800	Q9Y5Y7	OID01307	Cardiometabolic	Other Immune/Inflammatory related protein
MBL2	Mannose-binding protein C	ENSG00000165471	P11226	OID01243	Cardiometabolic	Other Immune/Inflammatory related protein
MEGF9	Multiple epidermal growth factor-like domains protein 9	ENSG00000106780	Q9H1U4	OID01303	Cardiometabolic	Other
MET	Hepatocyte growth factor receptor	ENSG00000105976	P08581	OID01238	Cardiometabolic	Growth Factor Related
MFAP5	Microfibrillar-associated protein 5	ENSG00000197614	Q13361	OID01285	Cardiometabolic	ECM Related Protein
MMP1	Matrix metalloproteinase-1	ENSG00000196611	P03956	OID00510	Inflammation	ECM Related Protein
MMP10	Matrix metalloproteinase-10	ENSG00000166670	P09238	OID00527	Inflammation	ECM Related Protein
NCAM1	Neural cell adhesion molecule 1	ENSG00000149294	P13591	OID01247	Cardiometabolic	Other Immune/Inflammatory related protein
NGF	Beta-nerve growth factor	ENSG00000134259	P01138	OID00519	Inflammation	Growth Factor Related
NID1	Nidogen-1	ENSG00000116962	P14543	OID01250	Cardiometabolic	ECM Related Protein
NOTCH1	Neurogenic locus notch homolog protein 1	ENSG00000148400	P46531	OID01273	Cardiometabolic	Growth Factor Related
NRP1	Neuropilin-1	ENSG00000099250	O14786	OID01217	Cardiometabolic	Growth Factor Related
NRTN	Neurturin	ENSG00000171119	Q99748	OID00548	Inflammation	Growth Factor Related
NTF3	Neurotrophin-3	ENSG00000185652	P20783	OID00554	Inflammation	Growth Factor Related
OSM	Oncostatin-M	ENSG00000099985	P13725	OID00494	Inflammation	Cytokine related
OSMR	Oncostatin-M-specific receptor subunit beta	ENSG00000145623	Q99650	OID01300	Cardiometabolic	Cytokine related
PAM	Peptidyl-glycine alpha-amidating monooxygenase	ENSG00000145730	P19021	OID01256	Cardiometabolic	Other
PCOLCE	Procollagen C-endopeptidase enhancer 1	ENSG00000106333	Q15113	OID01289	Cardiometabolic	ECM Related Protein
PLA2G7	Platelet-activating factor acetylhydrolase	ENSG00000146070	Q13093	OID01283	Cardiometabolic	Other
PLAU	Urokinase-type plasminogen activator	ENSG00000122861	P00749	OID00481	Inflammation	Other
PLTP	Phospholipid transfer protein	ENSG00000100979	P55058	OID01275	Cardiometabolic	Other
PLXNB2	Plexin-B2	ENSG00000196576	O15031	OID01218	Cardiometabolic	Other
PRCP	Lysosomal Pro-X carboxypeptidase	ENSG00000137509	P42785	OID01272	Cardiometabolic	Other
PROC	Vitamin K-dependent protein C	ENSG00000115718	P04070	OID01228	Cardiometabolic	Other
PRSS2	Trypsin-2	ENSG00000275896	P07478	OID01236	Cardiometabolic	Other
PTPRS	Receptor-type tyrosine-protein phosphatase S	ENSG00000105426	Q13332	OID01284	Cardiometabolic	Other
QPCT	Glutaminyl-peptide cyclotransferase	ENSG00000115828	Q16769	OID01293	Cardiometabolic	Other
REG1A	Lithostathine-1-alpha	ENSG00000115386	P05451	OID01231	Cardiometabolic	Growth Factor Related
REG3A	Regenerating islet-derived protein 3-alpha	ENSG00000172016	Q06141	OID01280	Cardiometabolic	Growth Factor Related
S100A12	Protein S100-A12	ENSG00000163221	P80511	OID00541	Inflammation	Other Immune/Inflammatory related protein
SAA4	Serum amyloid A-4 protein	ENSG00000148965	P35542	OID01269	Cardiometabolic	Other Immune/Inflammatory related protein
SELL	L-selectin	ENSG00000188404	P14151	OID01249	Cardiometabolic	Other Immune/Inflammatory related protein
SERPINA5	Plasma serine protease inhibitor	ENSG00000188488	P05154	OID01229	Cardiometabolic	Other
SERPINA7	Thyroxine-binding globulin	ENSG00000123561	P05543	OID01232	Cardiometabolic	Other
SIRT2	SIR2-like protein 2	ENSG00000068903	Q8IXJ6	OID00538	Inflammation	Other
SLAMF1	Signaling lymphocytic activation molecule	ENSG00000117090	Q13291	OID00502	Inflammation	Other Immune/Inflammatory related protein
SOD1	Superoxide dismutase (Cu-Zn)	ENSG00000142168	P00441	OID01222	Cardiometabolic	Other
SPARCL1	SPARC-like protein 1	ENSG00000152583	Q14515	OID01287	Cardiometabolic	ECM Related Protein
ST6GAL1	Beta-galactoside alpha-2,6-sialyltransferase 1	ENSG00000073849	P15907	OID01252	Cardiometabolic	Other Immune/Inflammatory related protein
STAMBP	STAM-binding protein	ENSG00000124356	O95630	OID00558	Inflammation	Other
SULT1A1	Sulfotransferase 1A1	ENSG00000196502	P50225	OID00557	Inflammation	Other
TCN2	Transcobalamin-2	ENSG00000185339	P20062	OID01259	Cardiometabolic	Other
TGFA	Transforming growth factor alpha	ENSG00000163235	P01135	OID00503	Inflammation	Growth Factor Related
TGFB1	Latency-associated peptide transforming growth factor beta-1	ENSG00000105329	P01137	OID00480	Inflammation	Growth Factor Related
TGFBI	Transforming growth factor-beta-induced protein ig-h3	ENSG00000120708	Q15582	OID01291	Cardiometabolic	ECM Related Protein
TGFBR3	Transforming growth factor beta receptor type 3	ENSG00000069702	Q03167	OID01279	Cardiometabolic	Growth Factor Related
THBS4	Thrombospondin-4	ENSG00000113296	P35443	OID01268	Cardiometabolic	ECM Related Protein
TIE1	Tyrosine-protein kinase receptor Tie-1	ENSG00000066056	P35590	OID01270	Cardiometabolic	Growth Factor Related
TIMD4	T-cell immunoglobulin and mucin domain-containing protein 4	ENSG00000145850	Q96H15	OID01298	Cardiometabolic	Other Immune/Inflammatory related protein
TIMP1	Metalloproteinase inhibitor 1	ENSG00000102265	P01033	OID01224	Cardiometabolic	ECM Related Protein
TNC	Tenascin C	ENSG00000041982	P24821	OID01265	Cardiometabolic	ECM Related Protein
TNF	Tumor necrosis factor	ENSG00000204490	P01375	OID05548	Inflammation	Cytokine related
TNFRSF11B	Osteoprotegerin	ENSG00000164761	O00300	OID00479	Inflammation	Cytokine related
TNFRSF9	Tumor necrosis factor receptor superfamily member 9	ENSG00000049249	Q07011	OID00553	Inflammation	Cytokine related
TNFSF10	TNF-related apoptosis-inducing ligand	ENSG00000121858	P50591	OID00488	Inflammation	Cytokine related
TNFSF11	TNF-related activation-induced cytokine	ENSG00000120659	O14788	OID00521	Inflammation	Cytokine related
TNFSF12	Tumor necrosis factor (Ligand) superfamily, member 12	ENSG00000239697	O43508	OID00555	Inflammation	Cytokine related
TNFSF14	Tumor necrosis factor ligand superfamily member 14	ENSG00000125735	O43557	OID00506	Inflammation	Cytokine related
TNXB	Tenascin-XB	ENSG00000168477	P22105	OID01260	Cardiometabolic	ECM Related Protein
TSLP	Thymic stromal lymphopoietin	ENSG00000145777	Q969D9	OID00497	Inflammation	Cytokine related
UMOD	Uromodulin	ENSG00000169344	P07911	OID01237	Cardiometabolic	Other
VASN	Vasorin	ENSG00000168140	Q6EMK4	OID01295	Cardiometabolic	Growth Factor Related
VCAM1	Vascular cell adhesion protein 1	ENSG00000162692	P19320	OID01257	Cardiometabolic	Other Immune/Inflammatory related protein
VEGFA	Vascular endothelial growth factor A	ENSG00000112715	P15692	OID00472	Inflammation	Growth Factor Related

## Sheet: SD2
Supp Data 2: Pathway enrichment of proteins measured in this study
The 184 proteins measured were tested for pathway enrichment (vs protein coding genome background) using Reactome pathway analysis tool
Pathway name	Pathway identifier	# Proteins from panel	# Proteins in pathway	Adj.Pval
Interleukin-10 signaling	R-HSA-6783783	21	45	1.22125e-14
Chemokine receptors bind chemokines	R-HSA-380108	19	57	1.22125e-14
Interleukin-4 and Interleukin-13 signaling	R-HSA-6785807	23	111	1.22125e-14
Signaling by Interleukins	R-HSA-449147	55	458	1.22125e-14
Cytokine Signaling in Immune system	R-HSA-1280215	64	791	1.22125e-14
Immune System	R-HSA-168256	90	2209	1.22125e-14
Peptide ligand-binding receptors	R-HSA-375276	20	198	7.4383e-09
Extracellular matrix organization	R-HSA-1474244	21	300	1.34741e-06
Interleukin-18 signaling	R-HSA-9012546	5	9	2.73362e-05
Class A/1 (Rhodopsin-like receptors)	R-HSA-373076	20	333	2.73362e-05
Regulation of Insulin-like Growth Factor (IGF) transport and uptake by Insulin-like Growth Factor Binding Proteins (IGFBPs)	R-HSA-381426	12	124	5.12353e-05
Constitutive Signaling by Aberrant PI3K in Cancer	R-HSA-2219530	10	94	0.000172376
MAPK1/MAPK3 signaling	R-HSA-5684996	17	286	0.00018671
PI5P, PP2A and IER3 Regulate PI3K/AKT Signaling	R-HSA-6811558	11	123	0.000243242
Negative regulation of the PI3K/AKT network	R-HSA-199418	11	130	0.000363392
TNF receptor superfamily (TNFSF) members mediating non-canonical NF-kB pathway	R-HSA-5676594	5	17	0.000363392
Post-translational protein phosphorylation	R-HSA-8957275	10	107	0.000374455
RAF/MAP kinase cascade	R-HSA-5673001	16	279	0.000399325
MAPK family signaling cascades	R-HSA-5683057	17	325	0.000641764
PI3K/AKT Signaling in Cancer	R-HSA-2219528	10	121	0.000896865
Intrinsic Pathway of Fibrin Clot Formation	R-HSA-140837	5	23	0.00115392
Formation of Fibrin Clot (Clotting Cascade)	R-HSA-140877	6	39	0.00126096
G alpha (i) signalling events	R-HSA-418594	16	317	0.00142529
Interleukin-20 family signaling	R-HSA-8854691	5	25	0.0014866
GPCR ligand binding	R-HSA-500792	20	470	0.00163389
Integrin cell surface interactions	R-HSA-216083	8	85	0.00180155
Interleukin-6 family signaling	R-HSA-6783589	5	28	0.00224171
TNFR2 non-canonical NF-kB pathway	R-HSA-5668541	8	89	0.00227032
TNFs bind their physiological receptors	R-HSA-5669034	5	30	0.00282867
IL-6-type cytokine receptor ligand interactions	R-HSA-6788467	4	17	0.00373996
Activation of Matrix Metalloproteinases	R-HSA-1592389	5	33	0.00418617
Transport of gamma-carboxylated protein precursors from the endoplasmic reticulum to the Golgi apparatus	R-HSA-159763	3	9	0.00848323
Interleukin-1 family signaling	R-HSA-446652	9	142	0.00923263
Drug-mediated inhibition of MET activation	R-HSA-9734091	2	2	0.00923263
Signal Transduction	R-HSA-162582	61	2609	0.00977745
Removal of aminoterminal propeptides from gamma-carboxylated proteins	R-HSA-159782	3	10	0.00977745
Gamma-carboxylation of protein precursors	R-HSA-159740	3	10	0.00977745
Interleukin-7 signaling	R-HSA-1266695	4	25	0.0122551
Gamma-carboxylation, transport, and amino-terminal cleavage of proteins	R-HSA-159854	3	11	0.0128641
Interleukin-12 signaling	R-HSA-9020591	5	46	0.0142404
Reversible hydration of carbon dioxide	R-HSA-1475029	3	12	0.0155381
MET activates STAT3	R-HSA-8875791	2	3	0.0162307
Immunoregulatory interactions between a Lymphoid and a non-Lymphoid cell	R-HSA-198933	11	230	0.0178342
TFAP2 (AP-2) family regulates transcription of growth factors and their receptors	R-HSA-8866910	3	13	0.018308
ECM proteoglycans	R-HSA-3000178	6	76	0.0199693
FGFR1c ligand binding and activation	R-HSA-190373	3	14	0.0210969
Interleukin-12 family signaling	R-HSA-447115	5	56	0.0293744
Complement cascade	R-HSA-166658	8	146	0.0316269
Plasma lipoprotein remodeling	R-HSA-8963899	4	35	0.0318701
MET interacts with TNS proteins	R-HSA-8875513	2	5	0.0358592
MET activates PTPN11	R-HSA-8865999	2	5	0.0358592
Molecules associated with elastic fibres	R-HSA-2129379	4	37	0.0358592
Gene and protein expression by JAK-STAT signaling after Interleukin-12 stimulation	R-HSA-8950505	4	37	0.0358592
Signaling by Receptor Tyrosine Kinases	R-HSA-9006934	18	554	0.0381514
FGFR1 ligand binding and activation	R-HSA-190242	3	20	0.0461533
MET Receptor Activation	R-HSA-6806942	2	6	0.0461533
MET activates PI3K/AKT signaling	R-HSA-8851907	2	6	0.0461533
Defective F9 activation	R-HSA-9673221	2	6	0.0461533
PIP3 activates AKT signaling	R-HSA-1257604	11	274	0.0496195

## Sheet: SD3
Supp Data 3: Characteristics of TAK and LV-GCA patients with inactive and active disease
Takayasu Arteritis
	Inactive	Active
N	40	56
Age	47.7 [35.7, 58.5]	37.9 [28.6, 50.6]
Time since diagnosis	6.7 [3.6, 12.5]	1.4 [0.5, 8.1]
ITAS2010	0 [0, 0]	3 [1, 5.2]
CRP (mg/L)	1.8 [0.7, 3.9]	9.3 [2.6, 24.4]
ESR (mm/hr)	20 [8, 27]	29 [18, 60.7]
Treatment
No treatment (%)	10 (25)	11 (19.6)
Corticosteroids (%)	22 (55)	40 (71.4)
Corticosteroid Dose (mg/day)	5 [3.5, 8.7]	10 [5, 20]
csDMARD (%)	22 (55)	40 (71.4)
Biologic (%)	3 (7.5)	4 (7.1)
Large Vessel Giant Cell Arteritis
	Inactive	Active
N	24	11
Age	66.2 [60.7, 72.6]	68 [64.5, 71.5]
Time since diagnosis (yrs)	1.6 [0.5, 4.1]	1.2 [0.1, 2.6]
NIH Criteria	0 [0, 1]	2 [2, 3]
CRP (mg/L)	2.7 [0.9, 5.3]	23.6 [14.2, 79.1]
ESR (mm/hr)	15 [9, 23]	46 [33, 77]
Treatment
No treatment (%)	2 (8.3)	4 (36.4)
Glucocorticoids (%)	21 (87.5)	7 (63.6)
Glucocorticoid Dose (mg/day)	7.5 [3, 15]	7 [6, 8.5]
csDMARD (%)	16 (66.7)	2 (18.2)
Biologic (%)	0 (0)	1 (9.1)
For TAK, active disease: ITAS2010 score ≥ 1 or ITAS.CRP ≥ 2; for LV-GCA: NIH score ≥ 2. CRP, C-reactive protein; ITAS2010, Indian Takayasu Clinical Activity Score; NIH Criteria, National Institutes of Health criteria; ESR, erythrocyte sedimentation rate; csDMARD, conventional synthetic disease modifying anti-rheumatic drug; Biologic, targeted biologic agent e.g. anti-IL6R or anti-TNF monoclonal a…

## Sheet: SD4
Supp Data 4: Differential protein abundance analysis TAK vs HC
							Comparison with PMID: 30645172
Protein	ENSEMBL ID	Log2FC	Std.Error	Pval	Adj.Pval	Significance	Measured	Result
AXIN1	ENSG00000103126	1.42737	0.184077	2.598e-12	4.10484e-10	Upregulated Adj.P<0.05	No	-
EIF4EBP1	ENSG00000187840	1.1341	0.177518	2.94616e-09	1.55165e-07	Upregulated Adj.P<0.05	No	-
OSM	ENSG00000099985	1.76993	0.274682	2.24502e-09	1.55165e-07	Upregulated Adj.P<0.05	Yes	Non-Significant
HGF	ENSG00000019991	0.690055	0.115287	2.09052e-08	8.25757e-07	Upregulated Adj.P<0.05	Yes	Non-Significant
VEGFA	ENSG00000112715	0.512502	0.0886247	5.46501e-08	1.72694e-06	Upregulated Adj.P<0.05	Yes	Non-Significant
TNFSF14	ENSG00000125735	1.04944	0.18899	1.59098e-07	4.18958e-06	Upregulated Adj.P<0.05	Yes	Non-Significant
S100A12	ENSG00000163221	1.57737	0.294834	4.00347e-07	9.03641e-06	Upregulated Adj.P<0.05	No	-
CST3	ENSG00000101439	0.430719	0.0886632	3.37633e-06	6.66825e-05	Upregulated Adj.P<0.05	Yes	Non-Significant
STAMBP	ENSG00000124356	0.692628	0.149758	9.15521e-06	0.000160725	Upregulated Adj.P<0.05	No	-
IL6	ENSG00000136244	1.08302	0.241204	1.58833e-05	0.000250956	Upregulated Adj.P<0.05	Yes	Non-Significant
MMP1	ENSG00000196611	0.946651	0.213094	1.92476e-05	0.000276465	Upregulated Adj.P<0.05	Yes	Non-Significant
DPP4	ENSG00000197635	-0.33874	0.0777142	2.64683e-05	0.0003485	Downregulated Adj.P<0.05	Yes	Non-Significant
IL18R1	ENSG00000115604	0.396028	0.0929067	3.92515e-05	0.000477057	Upregulated Adj.P<0.05	Yes	Non-Significant
TNXB	ENSG00000168477	-0.180015	0.0435265	6.33319e-05	0.000714746	Downregulated Adj.P<0.05	No	-
SAA4	ENSG00000148965	0.502335	0.12261	7.34698e-05	0.000773882	Upregulated Adj.P<0.05	No	-
COL18A1	ENSG00000182871	0.278949	0.0701084	0.000114864	0.00113428	Upregulated Adj.P<0.05	No	-
TGFA	ENSG00000163235	0.556297	0.144324	0.000183845	0.00170867	Upregulated Adj.P<0.05	Yes	Non-Significant
CCL7	ENSG00000108688	0.530468	0.140549	0.00024596	0.00208798	Upregulated Adj.P<0.05	Yes	Non-Significant
KIT	ENSG00000157404	-0.280065	0.0743676	0.000251086	0.00208798	Downregulated Adj.P<0.05	Yes	Non-Significant
CD40	ENSG00000101017	0.364893	0.0972407	0.000265979	0.00210124	Upregulated Adj.P<0.05	Yes	Non-Significant
REG1A	ENSG00000115386	0.454278	0.122079	0.000294862	0.00221849	Upregulated Adj.P<0.05	No	-
PRSS2	ENSG00000275896	0.36504	0.0998623	0.000372422	0.00259022	Upregulated Adj.P<0.05	No	-
THBS4	ENSG00000113296	-0.53311	0.14598	0.000377058	0.00259022	Downregulated Adj.P<0.05	No	-
TGFB1	ENSG00000105329	0.261642	0.0725462	0.000445697	0.00293417	Upregulated Adj.P<0.05	Yes	Non-Significant
CCL5	ENSG00000271503	0.626061	0.175098	0.000492766	0.00311428	Upregulated Adj.P<0.05	Yes	Non-Significant
UMOD	ENSG00000169344	-0.174562	0.0495688	0.000593638	0.00360749	Downregulated Adj.P<0.05	No	-
IL7R	ENSG00000168685	-0.237899	0.0686509	0.000719568	0.0042108	Downregulated Adj.P<0.05	No	-
TIMP1	ENSG00000102265	0.238132	0.0691192	0.00077037	0.00434709	Upregulated Adj.P<0.05	Yes	Upregulated
CCL14	ENSG00000276409	0.297022	0.0865335	0.000804397	0.00438257	Upregulated Adj.P<0.05	No	-
CA1	ENSG00000133742	0.575315	0.168105	0.000832247	0.00438317	Upregulated Adj.P<0.05	No	-
CCL18	ENSG00000278167	0.499033	0.146874	0.000904191	0.00460846	Upregulated Adj.P<0.05	Yes	Non-Significant
DEFA1	ENSG00000206047	0.606568	0.183802	0.00124981	0.00598395	Upregulated Adj.P<0.05	No	-
ENG	ENSG00000106991	-0.117368	0.0354858	0.00122001	0.00598395	Downregulated Adj.P<0.05	Yes	Non-Significant
LCN2	ENSG00000148346	0.38047	0.115804	0.00131128	0.00609357	Upregulated Adj.P<0.05	Yes	Non-Significant
CDCP1	ENSG00000163814	0.476124	0.147624	0.00160346	0.00723847	Upregulated Adj.P<0.05	No	-
FCN2	ENSG00000160339	0.32775	0.10615	0.00247077	0.010844	Upregulated Adj.P<0.05	No	-
COMP	ENSG00000105664	-0.291169	0.0951483	0.00269165	0.0114941	Downregulated Adj.P<0.05	Yes	Downregulated
IL17A	ENSG00000112115	0.386525	0.127215	0.00289253	0.0120269	Upregulated Adj.P<0.05	Yes	Non-Significant
TNC	ENSG00000041982	0.358631	0.119531	0.00323799	0.013118	Upregulated Adj.P<0.05	No	-
OSMR	ENSG00000145623	0.112317	0.0379356	0.00365379	0.0144325	Upregulated Adj.P<0.05	No	-
IL18	ENSG00000150782	0.300146	0.102486	0.00404175	0.0152047	Upregulated Adj.P<0.05	Yes	Non-Significant
CSF1	ENSG00000184371	0.145459	0.0496163	0.00400498	0.0152047	Upregulated Adj.P<0.05	Yes	Non-Significant
CCL20	ENSG00000115009	0.562964	0.196947	0.00498319	0.0183103	Upregulated Adj.P<0.05	Yes	Non-Significant
ANG	ENSG00000214274	0.23473	0.0833633	0.00563118	0.0197717	Upregulated Adj.P<0.05	Yes	Non-Significant
NID1	ENSG00000116962	0.185621	0.0658696	0.0055939	0.0197717	Upregulated Adj.P<0.05	Yes	Non-Significant
DNER	ENSG00000187957	-0.12773	0.0471094	0.00763662	0.0262301	Downregulated Adj.P<0.05	No	-
IGLC2	ENSG00000211677	0.265126	0.103358	0.0114587	0.0385207	Upregulated Adj.P<0.05	No	-
CR2	ENSG00000117322	-0.28026	0.109859	0.0119067	0.0391929	Downregulated Adj.P<0.05	No	-
C2	ENSG00000166278	0.132793	0.0522877	0.0122831	0.0396066	Upregulated Adj.P<0.05	No	-
CCL3	ENSG00000277632	0.562575	0.225329	0.0138268	0.0436927	Upregulated Adj.P<0.05	Yes	Upregulated
FGF23	ENSG00000118972	0.499406	0.204656	0.0160691	0.0497657	Upregulated Adj.P<0.05	No	-
FGF21	ENSG00000105550	0.83013	0.341198	0.0163786	0.0497657	Upregulated Adj.P<0.05	Yes	Non-Significant
NCAM1	ENSG00000149294	-0.139486	0.0578014	0.0172192	0.0513327	Not Significant	Yes	Non-Significant
TNF	ENSG00000204490	0.482196	0.200784	0.0177853	0.0520384	Not Significant	Yes	Non-Significant
ST6GAL1	ENSG00000073849	0.166724	0.0700143	0.0187142	0.0537608	Not Significant	No	-
PTPRS	ENSG00000105426	-0.103373	0.0436984	0.01949	0.0544382	Not Significant	No	-
PAM	ENSG00000145730	-0.131395	0.0556133	0.0196391	0.0544382	Not Significant	No	-
CCL23	ENSG00000276114	0.275175	0.117647	0.0209098	0.056094	Not Significant	Yes	Non-Significant
MET	ENSG00000105976	-0.119855	0.0512723	0.0209465	0.056094	Not Significant	Yes	Non-Significant
SELL	ENSG00000188404	-0.150105	0.0649463	0.0224069	0.0590048	Not Significant	Yes	Downregulated
CCL19	ENSG00000172724	0.39897	0.17765	0.0264575	0.0685293	Not Significant	Yes	Non-Significant
IL8	ENSG00000169429	0.563887	0.255383	0.0290536	0.0740399	Not Significant	Yes	Non-Significant
IL10	ENSG00000136634	0.288595	0.133921	0.0330657	0.0829266	Not Significant	Yes	Non-Significant
PROC	ENSG00000115718	0.148801	0.0701299	0.0357678	0.0883017	Not Significant	Yes	Non-Significant
TNFSF12	ENSG00000239697	-0.124978	0.060929	0.04232	0.10287	Not Significant	Yes	Non-Significant
KITLG	ENSG00000049130	-0.174569	0.0857823	0.0439457	0.105203	Not Significant	Yes	Non-Significant
CCL11	ENSG00000172156	0.191971	0.095395	0.0463125	0.109215	Not Significant	Yes	Non-Significant
TCN2	ENSG00000185339	0.157692	0.0803482	0.0518444	0.120462	Not Significant	No	-
CES1	ENSG00000198848	0.269418	0.139483	0.0556084	0.127335	Not Significant	No	-
CD59	ENSG00000085063	0.149059	0.0774666	0.0565347	0.127607	Not Significant	No	-
PLAU	ENSG00000122861	-0.143632	0.0769615	0.0643257	0.143147	Not Significant	Yes	Non-Significant
IL7	ENSG00000104432	0.178762	0.0961697	0.0653866	0.143487	Not Significant	Yes	Non-Significant
CFHR5	ENSG00000134389	0.179306	0.0972626	0.0675471	0.145397	Not Significant	No	-
CD274	ENSG00000120217	0.163912	0.0890744	0.0680972	0.145397	Not Significant	Yes	Non-Significant
PRCP	ENSG00000137509	0.121681	0.0669498	0.0714626	0.147714	Not Significant	No	-
PCOLCE	ENSG00000106333	0.180742	0.0995632	0.0717937	0.147714	Not Significant	No	-
CXCL6	ENSG00000124875	0.272108	0.150133	0.0722989	0.147714	Not Significant	Yes	Non-Significant
ICAM1	ENSG00000090339	0.116506	0.0644361	0.0729221	0.147714	Not Significant	Yes	Non-Significant
IL10RB	ENSG00000243646	0.146401	0.0813336	0.0742515	0.148503	Not Significant	Yes	Non-Significant
CXCL11	ENSG00000169248	0.340831	0.190817	0.0764769	0.151042	Not Significant	Yes	Non-Significant
APOM	ENSG00000204444	-0.120726	0.0684846	0.0802981	0.156631	Not Significant	No	-
PLTP	ENSG00000100979	-0.0845804	0.0483999	0.0829244	0.159781	Not Significant	No	-
MEGF9	ENSG00000106780	0.0988775	0.0580647	0.0909979	0.173225	Not Significant	No	-
CXCL9	ENSG00000138755	0.322616	0.192599	0.0964018	0.181327	Not Significant	Yes	Non-Significant
MFAP5	ENSG00000197614	0.102736	0.0620545	0.10024	0.184161	Not Significant	No	-
LTA	ENSG00000230279	-0.173689	0.104633	0.0994062	0.184161	Not Significant	Yes	Non-Significant
ANGPTL3	ENSG00000132855	0.139448	0.0846236	0.101814	0.184903	Not Significant	Yes	Non-Significant
GP1BA	ENSG00000185245	0.124654	0.0763897	0.105158	0.188806	Not Significant	No	-
ITGAM	ENSG00000169896	-0.0963402	0.0596702	0.108853	0.193244	Not Significant	No	-
CD46	ENSG00000117335	0.100471	0.0624548	0.110127	0.193335	Not Significant	No	-
CRTAC1	ENSG00000095713	-0.14705	0.0918804	0.111944	0.194365	Not Significant	No	-
C1QTNF1	ENSG00000173918	0.13813	0.0879743	0.118837	0.204089	Not Significant	No	-
CXCL1	ENSG00000163739	0.322291	0.206154	0.120478	0.204683	Not Significant	Yes	Non-Significant
PLXNB2	ENSG00000196576	0.064702	0.0432364	0.136974	0.230233	Not Significant	No	-
NRP1	ENSG00000099250	0.0407822	0.0317038	0.200625	0.333671	Not Significant	No	-
CD8A	ENSG00000153563	0.184127	0.145718	0.208712	0.343504	Not Significant	No	-
GNLY	ENSG00000115523	0.0761644	0.0608907	0.213258	0.347368	Not Significant	Yes	Non-Significant
EFEMP1	ENSG00000115380	0.107707	0.0873582	0.219842	0.35086	Not Significant	No	-
LYVE1	ENSG00000133800	-0.0990282	0.0802907	0.21968	0.35086	Not Significant	Yes	Non-Significant
FCGR3B	ENSG00000162747	0.145606	0.120965	0.23091	0.364838	Not Significant	No	-
CDH1	ENSG00000039068	0.0845646	0.0710147	0.235917	0.369059	Not Significant	Yes	Non-Significant
IL17C	ENSG00000124391	0.21639	0.187175	0.249835	0.387	Not Significant	Yes	Non-Significant
CD6	ENSG00000013725	-0.117302	0.106825	0.274264	0.420715	Not Significant	Yes	Non-Significant
IL12B	ENSG00000113302	-0.198483	0.182416	0.278636	0.423313	Not Significant	Yes	Non-Significant
LIFR	ENSG00000113594	0.0589158	0.061482	0.339766	0.509549	Not Significant	No	-
REG3A	ENSG00000172016	0.0372152	0.0390081	0.341849	0.509549	Not Significant	No	-
TNFRSF11B	ENSG00000164761	0.0877248	0.0951839	0.358481	0.529345	Not Significant	Yes	Non-Significant
F7	ENSG00000057593	0.0593569	0.068239	0.386004	0.554442	Not Significant	No	-
VCAM1	ENSG00000162692	0.0558499	0.0634779	0.380586	0.554442	Not Significant	Yes	Non-Significant
CX3CL1	ENSG00000006210	-0.077631	0.0891568	0.385561	0.554442	Not Significant	Yes	Non-Significant
CCL13	ENSG00000181374	0.127195	0.151689	0.403322	0.566068	Not Significant	Yes	Non-Significant
CXCL5	ENSG00000163735	0.252666	0.301408	0.403459	0.566068	Not Significant	Yes	Non-Significant
CCL25	ENSG00000131142	0.0961779	0.115072	0.404846	0.566068	Not Significant	Yes	Non-Significant
NTF3	ENSG00000185652	-0.0688545	0.0864121	0.427057	0.591885	Not Significant	Yes	Non-Significant
QPCT	ENSG00000115828	0.0535784	0.0680194	0.432321	0.593972	Not Significant	No	-
LILRB5	ENSG00000105609	-0.115342	0.149688	0.442381	0.602553	Not Significant	No	-
NOTCH1	ENSG00000148400	-0.0250735	0.0344337	0.467831	0.631772	Not Significant	Yes	Downregulated
CCL28	ENSG00000151882	0.04748	0.0710497	0.505187	0.676437	Not Significant	Yes	Non-Significant
FGF19	ENSG00000162344	0.116363	0.197148	0.556095	0.738344	Not Significant	Yes	Non-Significant
CCL4	ENSG00000275302	0.0978837	0.173561	0.573776	0.755472	Not Significant	Yes	Non-Significant
LILRB2	ENSG00000131042	0.0487534	0.0907466	0.592022	0.766717	Not Significant	No	-
TNFSF11	ENSG00000120659	-0.0719252	0.133012	0.589641	0.766717	Not Significant	Yes	Non-Significant
SPARCL1	ENSG00000152583	-0.0302662	0.0573386	0.59851	0.768818	Not Significant	No	-
VASN	ENSG00000168140	-0.0267856	0.0543085	0.622701	0.793442	Not Significant	No	-
CD5	ENSG00000110448	0.0405757	0.0865488	0.640009	0.798548	Not Significant	No	-
CNDP1	ENSG00000150656	-0.0403287	0.0881167	0.647957	0.798548	Not Significant	No	-
AOC3	ENSG00000131471	-0.0364227	0.0796295	0.648151	0.798548	Not Significant	No	-
CHL1	ENSG00000134121	0.0302978	0.0663529	0.648715	0.798548	Not Significant	Yes	Non-Significant
CCL2	ENSG00000108691	-0.0532724	0.117835	0.651979	0.798548	Not Significant	Yes	Non-Significant
CCL8	ENSG00000108700	0.0593395	0.144043	0.681071	0.822765	Not Significant	Yes	Non-Significant
ICAM3	ENSG00000076662	-0.0233391	0.056864	0.682166	0.822765	Not Significant	Yes	Non-Significant
TNFSF10	ENSG00000121858	-0.022186	0.0563788	0.694603	0.831419	Not Significant	Yes	Non-Significant
F11	ENSG00000088926	0.0216533	0.0565773	0.702557	0.834616	Not Significant	No	-
SERPINA5	ENSG00000188488	0.0199211	0.0619831	0.748431	0.872144	Not Significant	No	-
FLT3LG	ENSG00000090554	-0.0383201	0.115507	0.740624	0.872144	Not Significant	Yes	Non-Significant
TIE1	ENSG00000066056	0.0163358	0.0513081	0.750706	0.872144	Not Significant	Yes	Non-Significant
MMP10	ENSG00000166670	0.0510163	0.16735	0.760985	0.877633	Not Significant	Yes	Non-Significant
LILRB1	ENSG00000277807	0.016337	0.057068	0.775129	0.882434	Not Significant	No	-
IL10RA	ENSG00000110324	-0.0416811	0.146388	0.776318	0.882434	Not Significant	Yes	Non-Significant
CXCL10	ENSG00000169245	0.0618682	0.228584	0.787097	0.888295	Not Significant	Yes	Non-Significant
TIMD4	ENSG00000145850	0.0287073	0.112457	0.798918	0.895241	Not Significant	No	-
CD244	ENSG00000122223	-0.0140074	0.0673868	0.83567	0.92983	Not Significant	Yes	Non-Significant
IGFBP6	ENSG00000167779	0.0165687	0.0834164	0.842868	0.931281	Not Significant	Yes	Non-Significant
FCGR2A	ENSG00000143226	-0.0184658	0.110528	0.867578	0.949747	Not Significant	No	-
SERPINA7	ENSG00000123561	-0.0120025	0.0741147	0.871603	0.949747	Not Significant	No	-
CA3	ENSG00000164879	-0.0110963	0.0738872	0.880858	0.953257	Not Significant	No	-
CA4	ENSG00000167434	0.00637154	0.053609	0.905578	0.967938	Not Significant	No	-
ADA	ENSG00000196839	-0.0157471	0.134054	0.906676	0.967938	Not Significant	No	-
GAS6	ENSG00000183087	0.00566811	0.0546762	0.917595	0.97302	Not Significant	No	-
MBL2	ENSG00000165471	-0.0220739	0.256445	0.931539	0.976854	Not Significant	Yes	Non-Significant
TGFBI	ENSG00000120708	-0.00597781	0.0715818	0.933575	0.976854	Not Significant	Yes	Non-Significant
FETUB	ENSG00000090512	0.0040642	0.0845566	0.961739	0.984301	Not Significant	No	-
CST5	ENSG00000170367	0.0057659	0.133475	0.965612	0.984301	Not Significant	No	-
TNFRSF9	ENSG00000049249	-0.00576607	0.120458	0.961897	0.984301	Not Significant	Yes	Non-Significant
IFNG	ENSG00000111537	-0.0132068	0.276745	0.962013	0.984301	Not Significant	Yes	Non-Significant
IGFBP3	ENSG00000146674	-0.0021946	0.0697079	0.974933	0.987432	Not Significant	Yes	Non-Significant
PLA2G7	ENSG00000146070	0.000681265	0.0634964	0.991456	0.991456	Not Significant	No	-
TGFBR3	ENSG00000069702	-0.000747429	0.0612602	0.990284	0.991456	Not Significant	Yes	Non-Significant

## Sheet: SD5
Supp Data 5: Differential protein abundance analysis LV-GCA vs HC
Protein	ENSEMBL ID	Log2FC	Std.Error	Pval	Adj.Pval	Significance
OSM	ENSG00000099985	1.63998	0.32303	3.27307e-06	3.79389e-05	Upregulated Adj.P<0.05
S100A12	ENSG00000163221	1.54207	0.221997	1.88938e-09	2.43474e-07	Upregulated Adj.P<0.05
AXIN1	ENSG00000103126	1.38435	0.249558	5.33277e-07	7.02148e-06	Upregulated Adj.P<0.05
IL6	ENSG00000136244	1.35276	0.311957	4.98619e-05	0.000303007	Upregulated Adj.P<0.05
EIF4EBP1	ENSG00000187840	1.21821	0.180215	4.06677e-09	2.43474e-07	Upregulated Adj.P<0.05
CXCL9	ENSG00000138755	1.19276	0.2105	3.34027e-07	5.27762e-06	Upregulated Adj.P<0.05
MMP1	ENSG00000196611	1.13978	0.241374	1.23507e-05	9.29244e-05	Upregulated Adj.P<0.05
TNFSF14	ENSG00000125735	1.11001	0.245758	2.61393e-05	0.000177467	Upregulated Adj.P<0.05
CCL3	ENSG00000277632	1.07643	0.325488	0.0015179	0.00571018	Upregulated Adj.P<0.05
CDCP1	ENSG00000163814	0.859162	0.133521	1.5346e-08	4.04112e-07	Upregulated Adj.P<0.05
HGF	ENSG00000019991	0.838644	0.12464	4.62293e-09	2.43474e-07	Upregulated Adj.P<0.05
CCL7	ENSG00000108688	0.773509	0.157409	6.05008e-06	5.97445e-05	Upregulated Adj.P<0.05
CCL18	ENSG00000278167	0.773276	0.153092	3.52004e-06	3.79389e-05	Upregulated Adj.P<0.05
CCL5	ENSG00000271503	0.769103	0.215088	0.000648408	0.00269601	Upregulated Adj.P<0.05
IL8	ENSG00000169429	0.756141	0.270259	0.00671053	0.0189333	Upregulated Adj.P<0.05
STAMBP	ENSG00000124356	0.717863	0.128949	4.93434e-07	7.02148e-06	Upregulated Adj.P<0.05
REG1A	ENSG00000115386	0.657131	0.130254	3.6018e-06	3.79389e-05	Upregulated Adj.P<0.05
CST3	ENSG00000101439	0.653478	0.0986217	6.64485e-09	2.62472e-07	Upregulated Adj.P<0.05
VEGFA	ENSG00000112715	0.622328	0.103445	8.31912e-08	1.87774e-06	Upregulated Adj.P<0.05
SAA4	ENSG00000148965	0.620304	0.13633	2.27521e-05	0.000163402	Upregulated Adj.P<0.05
CD40	ENSG00000101017	0.613996	0.102938	1.02167e-07	2.0178e-06	Upregulated Adj.P<0.05
TGFA	ENSG00000163235	0.610199	0.188016	0.00183179	0.00615795	Upregulated Adj.P<0.05
CXCL1	ENSG00000163739	0.586557	0.217464	0.00883552	0.0228855	Upregulated Adj.P<0.05
IL10	ENSG00000136634	0.567618	0.186418	0.00332575	0.0103033	Upregulated Adj.P<0.05
FGF19	ENSG00000162344	0.531339	0.199429	0.00965562	0.0246063	Upregulated Adj.P<0.05
CCL11	ENSG00000172156	0.505398	0.103486	6.77616e-06	6.29784e-05	Upregulated Adj.P<0.05
CA1	ENSG00000133742	0.494654	0.17814	0.00708706	0.0193061	Upregulated Adj.P<0.05
CCL25	ENSG00000131142	0.473945	0.166389	0.00582964	0.0170571	Upregulated Adj.P<0.05
LCN2	ENSG00000148346	0.468021	0.120166	0.000226827	0.00111996	Upregulated Adj.P<0.05
CCL23	ENSG00000276114	0.458661	0.1423	0.00195938	0.00644963	Upregulated Adj.P<0.05
IL18R1	ENSG00000115604	0.438776	0.106955	0.000113059	0.000595444	Upregulated Adj.P<0.05
FCN2	ENSG00000160339	0.427908	0.130464	0.00163956	0.00575668	Upregulated Adj.P<0.05
CCL13	ENSG00000181374	0.413106	0.156953	0.0105253	0.0263968	Upregulated Adj.P<0.05
PRSS2	ENSG00000275896	0.405666	0.11322	0.000633502	0.00269601	Upregulated Adj.P<0.05
TNC	ENSG00000041982	0.39687	0.119714	0.00147164	0.00571018	Upregulated Adj.P<0.05
COL18A1	ENSG00000182871	0.389631	0.0801888	7.27016e-06	6.38159e-05	Upregulated Adj.P<0.05
DEFA1	ENSG00000206047	0.379156	0.102781	0.000449252	0.00215096	Upregulated Adj.P<0.05
TIMP1	ENSG00000102265	0.377419	0.0793913	1.07541e-05	8.49574e-05	Upregulated Adj.P<0.05
TGFB1	ENSG00000105329	0.358219	0.0838101	6.2119e-05	0.000338442	Upregulated Adj.P<0.05
ANG	ENSG00000214274	0.348035	0.0964754	0.000585399	0.00269601	Upregulated Adj.P<0.05
EFEMP1	ENSG00000115380	0.345385	0.0990628	0.000861952	0.00349201	Upregulated Adj.P<0.05
PCOLCE	ENSG00000106333	0.330988	0.128009	0.0118667	0.0292958	Upregulated Adj.P<0.05
TNFRSF11B	ENSG00000164761	0.326461	0.0986533	0.00150851	0.00571018	Upregulated Adj.P<0.05
FLT3LG	ENSG00000090554	0.319414	0.100233	0.00218647	0.00705026	Upregulated Adj.P<0.05
CFHR5	ENSG00000134389	0.309811	0.112224	0.0074087	0.0198403	Upregulated Adj.P<0.05
CA3	ENSG00000164879	0.294695	0.100252	0.00448713	0.0134147	Upregulated Adj.P<0.05
IL7	ENSG00000104432	0.265299	0.102895	0.012131	0.0294877	Upregulated Adj.P<0.05
LILRB2	ENSG00000131042	0.257259	0.0906988	0.00600565	0.0172526	Upregulated Adj.P<0.05
CCL14	ENSG00000276409	0.254794	0.100693	0.0137134	0.0324919	Upregulated Adj.P<0.05
ANGPTL3	ENSG00000132855	0.246559	0.0895449	0.0075561	0.0198977	Upregulated Adj.P<0.05
ST6GAL1	ENSG00000073849	0.244139	0.074631	0.00168321	0.00578145	Upregulated Adj.P<0.05
PROC	ENSG00000115718	0.243574	0.0788936	0.00292177	0.00923278	Upregulated Adj.P<0.05
IL10RB	ENSG00000243646	0.243087	0.103567	0.0218818	0.0480184	Upregulated Adj.P<0.05
CSF1	ENSG00000184371	0.232425	0.053937	5.48966e-05	0.000321247	Upregulated Adj.P<0.05
CD46	ENSG00000117335	0.222137	0.0675379	0.00159417	0.00572452	Upregulated Adj.P<0.05
CD59	ENSG00000085063	0.18346	0.0624323	0.00449987	0.0134147	Upregulated Adj.P<0.05
TGFBR3	ENSG00000069702	0.178474	0.0542613	0.00159376	0.00572452	Upregulated Adj.P<0.05
NRP1	ENSG00000099250	0.140801	0.0393719	0.00064754	0.00269601	Upregulated Adj.P<0.05
F11	ENSG00000088926	0.137626	0.0576125	0.0196837	0.0450728	Upregulated Adj.P<0.05
OSMR	ENSG00000145623	0.121924	0.0438478	0.00701214	0.0193061	Upregulated Adj.P<0.05
SERPINA7	ENSG00000123561	-0.174921	0.0740112	0.0209711	0.0466682	Downregulated Adj.P<0.05
FETUB	ENSG00000090512	-0.232599	0.0924121	0.0141996	0.0329932	Downregulated Adj.P<0.05
TNXB	ENSG00000168477	-0.284233	0.0632746	2.80803e-05	0.000177467	Downregulated Adj.P<0.05
DPP4	ENSG00000197635	-0.327339	0.0829162	0.000189592	0.00096631	Downregulated Adj.P<0.05
CD6	ENSG00000013725	-0.331341	0.130986	0.0137782	0.0324919	Downregulated Adj.P<0.05
IL7R	ENSG00000168685	-0.339279	0.0753946	2.72787e-05	0.000177467	Downregulated Adj.P<0.05
SELL	ENSG00000188404	-0.355545	0.0743098	9.59376e-06	7.97797e-05	Downregulated Adj.P<0.05
THBS4	ENSG00000113296	-0.372845	0.157163	0.0205112	0.0462967	Downregulated Adj.P<0.05
LTA	ENSG00000230279	-0.475191	0.110912	5.99211e-05	0.000338126	Downregulated Adj.P<0.05
KIT	ENSG00000157404	-0.491574	0.0839224	1.50613e-07	2.64409e-06	Downregulated Adj.P<0.05
TNFSF11	ENSG00000120659	-0.539441	0.150155	0.000619455	0.00269601	Downregulated Adj.P<0.05
CR2	ENSG00000117322	-0.770648	0.119219	1.29148e-08	4.04112e-07	Downregulated Adj.P<0.05
IGFBP6	ENSG00000167779	0.219152	0.0946548	0.0236225	0.0511282	Not Significant
TCN2	ENSG00000185339	0.184302	0.0811781	0.02636	0.0562822	Not Significant
UMOD	ENSG00000169344	-0.138851	0.0616877	0.0276311	0.0582095	Not Significant
CDH1	ENSG00000039068	0.181573	0.0809227	0.0281062	0.0584313	Not Significant
NTF3	ENSG00000185652	-0.175687	0.0789673	0.0294666	0.060464	Not Significant
NID1	ENSG00000116962	0.154705	0.0698545	0.0301364	0.0610456	Not Significant
CD274	ENSG00000120217	0.234387	0.107572	0.0328612	0.0657224	Not Significant
ENG	ENSG00000106991	-0.105369	0.0491245	0.0355327	0.070177	Not Significant
CXCL5	ENSG00000163735	0.718754	0.342171	0.0394458	0.0769436	Not Significant
IL18	ENSG00000150782	0.26532	0.127351	0.0410357	0.0790687	Not Significant
PTPRS	ENSG00000105426	-0.0872829	0.0421388	0.042126	0.0797438	Not Significant
CXCL11	ENSG00000169248	0.425567	0.205675	0.0423954	0.0797438	Not Significant
CES1	ENSG00000198848	0.298698	0.144999	0.0432285	0.0803541	Not Significant
TGFBI	ENSG00000120708	-0.152285	0.074174	0.0439143	0.0806797	Not Significant
IL12B	ENSG00000113302	-0.444353	0.218442	0.0458939	0.0833475	Not Significant
MFAP5	ENSG00000197614	0.132794	0.0662547	0.0490226	0.0880178	Not Significant
CCL20	ENSG00000115009	0.514297	0.257327	0.0497108	0.0882506	Not Significant
CCL8	ENSG00000108700	0.313172	0.158091	0.0517032	0.0907678	Not Significant
TNF	ENSG00000204490	0.501678	0.258941	0.056911	0.0988126	Not Significant
CCL4	ENSG00000275302	0.491127	0.257177	0.0604565	0.103827	Not Significant
VASN	ENSG00000168140	0.107166	0.057949	0.0687581	0.116815	Not Significant
REG3A	ENSG00000172016	0.0832517	0.0451785	0.0697279	0.117202	Not Significant
MEGF9	ENSG00000106780	0.114124	0.0622626	0.071189	0.11792	Not Significant
ICAM1	ENSG00000090339	0.139975	0.0764928	0.0716474	0.11792	Not Significant
CRTAC1	ENSG00000095713	0.188113	0.10439	0.0759734	0.12375	Not Significant
IL17C	ENSG00000124391	0.387036	0.219039	0.0817867	0.131607	Not Significant
CXCL6	ENSG00000124875	0.30418	0.172537	0.0824625	0.131607	Not Significant
C2	ENSG00000166278	0.120607	0.07179	0.0975455	0.154122	Not Significant
CX3CL1	ENSG00000006210	0.197247	0.120235	0.105584	0.163825	Not Significant
KITLG	ENSG00000049130	-0.190873	0.116409	0.10576	0.163825	Not Significant
FGF21	ENSG00000105550	0.605522	0.370528	0.106904	0.163989	Not Significant
ICAM3	ENSG00000076662	-0.124037	0.0765563	0.109817	0.166837	Not Significant
F7	ENSG00000057593	0.11667	0.072323	0.111336	0.167535	Not Significant
NOTCH1	ENSG00000148400	-0.0616771	0.0400655	0.128346	0.191308	Not Significant
CXCL10	ENSG00000169245	0.34306	0.225024	0.132079	0.195033	Not Significant
IGFBP3	ENSG00000146674	-0.113157	0.0754737	0.138427	0.202513	Not Significant
ITGAM	ENSG00000169896	-0.095568	0.0641952	0.141188	0.204657	Not Significant
VCAM1	ENSG00000162692	0.11888	0.0808741	0.146191	0.209983	Not Significant
CCL28	ENSG00000151882	0.12544	0.0887187	0.162018	0.230621	Not Significant
TNFSF10	ENSG00000121858	-0.0940523	0.0668	0.163764	0.231024	Not Significant
CD5	ENSG00000110448	-0.146786	0.109018	0.182699	0.255406	Not Significant
GP1BA	ENSG00000185245	0.119001	0.0887194	0.18428	0.255406	Not Significant
PRCP	ENSG00000137509	0.0878503	0.0660092	0.187674	0.257847	Not Significant
DNER	ENSG00000187957	-0.0708278	0.0545409	0.198527	0.270408	Not Significant
LIFR	ENSG00000113594	0.0824586	0.0663677	0.218402	0.294935	Not Significant
CD8A	ENSG00000153563	-0.224323	0.189545	0.2408	0.322427	Not Significant
CST5	ENSG00000170367	0.205488	0.180809	0.2598	0.344945	Not Significant
FCGR2A	ENSG00000143226	-0.155145	0.138623	0.266999	0.351549	Not Significant
PLXNB2	ENSG00000196576	0.0597529	0.0537766	0.270425	0.353117	Not Significant
LYVE1	ENSG00000133800	-0.105439	0.09674	0.279596	0.362099	Not Significant
C1QTNF1	ENSG00000173918	0.0944551	0.0891669	0.293208	0.376641	Not Significant
LILRB1	ENSG00000277807	0.0768291	0.0809719	0.346063	0.440952	Not Significant
GAS6	ENSG00000183087	0.0541823	0.0576793	0.350865	0.443494	Not Significant
IL10RA	ENSG00000110324	0.199802	0.216332	0.359014	0.450192	Not Significant
CD244	ENSG00000122223	-0.0729367	0.0900379	0.42077	0.523477	Not Significant
TIE1	ENSG00000066056	-0.0444131	0.0576999	0.444128	0.54822	Not Significant
MET	ENSG00000105976	-0.0370371	0.0510646	0.470757	0.576586	Not Significant
LILRB5	ENSG00000105609	-0.129465	0.183065	0.481855	0.585404	Not Significant
IL17A	ENSG00000112115	0.101957	0.146315	0.488319	0.585404	Not Significant
CNDP1	ENSG00000150656	-0.0768294	0.111753	0.49411	0.585404	Not Significant
PLAU	ENSG00000122861	-0.0606687	0.0884453	0.495114	0.585404	Not Significant
IGLC2	ENSG00000211677	0.0976211	0.142782	0.496482	0.585404	Not Significant
PLTP	ENSG00000100979	0.0404826	0.062484	0.51924	0.607703	Not Significant
MMP10	ENSG00000166670	-0.104683	0.178749	0.560085	0.650687	Not Significant
FGF23	ENSG00000118972	0.103854	0.184807	0.57602	0.662803	Not Significant
QPCT	ENSG00000115828	0.036078	0.0650856	0.581181	0.662803	Not Significant
TNFSF12	ENSG00000239697	-0.0394822	0.0715853	0.583098	0.662803	Not Significant
ADA	ENSG00000196839	-0.0874755	0.161902	0.590781	0.666739	Not Significant
TNFRSF9	ENSG00000049249	0.0709393	0.147343	0.631762	0.707932	Not Significant
CA4	ENSG00000167434	0.0264646	0.0574629	0.64659	0.719202	Not Significant
CCL2	ENSG00000108691	0.0635186	0.139749	0.650923	0.719202	Not Significant
COMP	ENSG00000105664	-0.0372066	0.0873865	0.67162	0.736916	Not Significant
CHL1	ENSG00000134121	-0.0223797	0.0608546	0.714196	0.778228	Not Significant
PAM	ENSG00000145730	-0.0199631	0.0566619	0.725688	0.785333	Not Significant
SERPINA5	ENSG00000188488	-0.0220934	0.0696421	0.752032	0.808306	Not Significant
TIMD4	ENSG00000145850	0.0386471	0.135019	0.775568	0.826439	Not Significant
AOC3	ENSG00000131471	0.0221689	0.0788193	0.779364	0.826439	Not Significant
APOM	ENSG00000204444	-0.0228309	0.093333	0.807489	0.850142	Not Significant
FCGR3B	ENSG00000162747	-0.0321337	0.134928	0.812477	0.850142	Not Significant
GNLY	ENSG00000115523	-0.0163423	0.0814656	0.841607	0.873998	Not Significant
IFNG	ENSG00000111537	-0.0666938	0.342823	0.846339	0.873998	Not Significant
NCAM1	ENSG00000149294	-0.00555457	0.0578132	0.923741	0.947243	Not Significant
SPARCL1	ENSG00000152583	0.00588629	0.0684627	0.931737	0.947243	Not Significant
CCL19	ENSG00000172724	-0.0160687	0.197056	0.935253	0.947243	Not Significant
PLA2G7	ENSG00000146070	-0.00464343	0.0641632	0.942521	0.948524	Not Significant
MBL2	ENSG00000165471	0.0125751	0.293823	0.965988	0.965988	Not Significant

## Sheet: SD6
Supp Data 6: Differential protein abundance analysis TAK vs LV-GCA
Positive Log2FC indicates higher in LV-GCA, negative indicates higher in TAK
Protein	ENSEMBL ID	Log2FC	Std.Error	Pval	Adj.Pval	Significance
CXCL9	ENSG00000138755	0.870139	0.208983	5.73673e-05	0.00302134	Upregulated Adj.P<0.05
CRTAC1	ENSG00000095713	0.335163	0.0805114	5.70412e-05	0.00302134	Upregulated Adj.P<0.05
CCL11	ENSG00000172156	0.313428	0.0925945	0.000947546	0.024952	Upregulated Adj.P<0.05
CA3	ENSG00000164879	0.305791	0.0783563	0.000152518	0.00602446	Upregulated Adj.P<0.05
TNFSF11	ENSG00000120659	-0.467516	0.136882	0.000855452	0.024952	Downregulated Adj.P<0.05
CR2	ENSG00000117322	-0.490387	0.11745	5.43793e-05	0.00302134	Downregulated Adj.P<0.05
CCL25	ENSG00000131142	0.377767	0.12318	0.00264447	0.0575007	Not Significant
FLT3LG	ENSG00000090554	0.357734	0.117839	0.00291143	0.0575007	Not Significant
SELL	ENSG00000188404	-0.20544	0.0692387	0.00358345	0.0629094	Not Significant
FETUB	ENSG00000090512	-0.236663	0.0817039	0.00443283	0.0700387	Not Significant
NRP1	ENSG00000099250	0.100019	0.0350132	0.00499288	0.0717159	Not Significant
TGFBR3	ENSG00000069702	0.179221	0.0649492	0.00663358	0.0790233	Not Significant
KIT	ENSG00000157404	-0.211508	0.0775966	0.00730749	0.0790233	Not Significant
LTA	ENSG00000230279	-0.301503	0.110855	0.00744764	0.0790233	Not Significant
CX3CL1	ENSG00000006210	0.274878	0.101161	0.00750221	0.0790233	Not Significant
CD8A	ENSG00000153563	-0.40845	0.157417	0.0105807	0.104485	Not Significant
COMP	ENSG00000105664	0.253963	0.0995608	0.0119149	0.108749	Not Significant
CDCP1	ENSG00000163814	0.383038	0.150977	0.0123891	0.108749	Not Significant
PLTP	ENSG00000100979	0.125063	0.0505279	0.014616	0.1209	Not Significant
TNFRSF11B	ENSG00000164761	0.238736	0.0971108	0.0153038	0.1209	Not Significant
EFEMP1	ENSG00000115380	0.237678	0.0983472	0.01706	0.128356	Not Significant
VASN	ENSG00000168140	0.133952	0.0559943	0.0181881	0.130624	Not Significant
NCAM1	ENSG00000149294	0.133931	0.0566109	0.0194795	0.133816	Not Significant
CD40	ENSG00000101017	0.249103	0.106147	0.0204845	0.134856	Not Significant
CST3	ENSG00000101439	0.222759	0.0992802	0.026554	0.163857	Not Significant
TNXB	ENSG00000168477	-0.104217	0.0465758	0.0269639	0.163857	Not Significant
LILRB2	ENSG00000131042	0.208505	0.0947161	0.0294881	0.17256	Not Significant
IGFBP6	ENSG00000167779	0.202583	0.0928196	0.0308799	0.174251	Not Significant
SERPINA7	ENSG00000123561	-0.162918	0.076196	0.03439	0.187366	Not Significant
FGF19	ENSG00000162344	0.414976	0.199195	0.0392328	0.206626	Not Significant
CCL19	ENSG00000172724	-0.415039	0.202194	0.0421583	0.214349	Not Significant
FGF23	ENSG00000118972	-0.395552	0.195075	0.0446842	0.214349	Not Significant
IL17A	ENSG00000112115	-0.284568	0.14163	0.0466316	0.214349	Not Significant
F11	ENSG00000088926	0.115972	0.0579108	0.0473162	0.214349	Not Significant
TGFBI	ENSG00000120708	-0.146308	0.0731143	0.0474824	0.214349	Not Significant
PAM	ENSG00000145730	0.111432	0.0577016	0.0556543	0.24426	Not Significant
CCL4	ENSG00000275302	0.393244	0.206577	0.0592229	0.246025	Not Significant
CCL13	ENSG00000181374	0.285911	0.150869	0.0603524	0.246025	Not Significant
IL10	ENSG00000136634	0.279023	0.147685	0.0611299	0.246025	Not Significant
CD5	ENSG00000110448	-0.187362	0.0996166	0.0622848	0.246025	Not Significant
CCL3	ENSG00000277632	0.51386	0.276323	0.0652515	0.251457	Not Significant
CD6	ENSG00000013725	-0.214039	0.117482	0.0708246	0.260089	Not Significant
CD46	ENSG00000117335	0.121666	0.0671976	0.0725338	0.260089	Not Significant
CCL8	ENSG00000108700	0.253832	0.140843	0.0738805	0.260089	Not Significant
CCL18	ENSG00000278167	0.274243	0.152292	0.0740761	0.260089	Not Significant
TIMP1	ENSG00000102265	0.139287	0.0796872	0.0828567	0.284595	Not Significant
CCL7	ENSG00000108688	0.243041	0.14347	0.0927118	0.311669	Not Significant
CSF1	ENSG00000184371	0.0869662	0.0523744	0.0992867	0.326819	Not Significant
MET	ENSG00000105976	0.0828176	0.0505453	0.103758	0.334567	Not Significant
ICAM3	ENSG00000076662	-0.100698	0.06262	0.110263	0.345698	Not Significant
CST5	ENSG00000170367	0.199722	0.125408	0.113742	0.345698	Not Significant
CXCL5	ENSG00000163735	0.466088	0.29269	0.113774	0.345698	Not Significant
IGFBP3	ENSG00000146674	-0.110963	0.0722419	0.126991	0.375079	Not Significant
IL10RA	ENSG00000110324	0.241483	0.157702	0.128192	0.375079	Not Significant
CCL23	ENSG00000276114	0.183486	0.120892	0.131558	0.377931	Not Significant
REG1A	ENSG00000115386	0.202853	0.134508	0.133972	0.377993	Not Significant
IL7R	ENSG00000168685	-0.10138	0.067843	0.137529	0.381221	Not Significant
TNFSF12	ENSG00000239697	0.0854954	0.0586454	0.147354	0.401412	Not Significant
FCGR3B	ENSG00000162747	-0.177739	0.124722	0.156547	0.419228	Not Significant
IGLC2	ENSG00000211677	-0.167505	0.118994	0.161632	0.421428	Not Significant
COL18A1	ENSG00000182871	0.110683	0.0788302	0.162703	0.421428	Not Significant
GNLY	ENSG00000115523	-0.0925066	0.0672751	0.1715	0.437047	Not Significant
PCOLCE	ENSG00000106333	0.150247	0.111502	0.180187	0.447173	Not Significant
PROC	ENSG00000115718	0.0947729	0.0704872	0.181133	0.447173	Not Significant
ANG	ENSG00000214274	0.113305	0.0849838	0.184797	0.449199	Not Significant
TNFSF10	ENSG00000121858	-0.0718663	0.0559254	0.201117	0.477528	Not Significant
APOM	ENSG00000204444	0.0978955	0.0768482	0.204996	0.477528	Not Significant
TGFB1	ENSG00000105329	0.0965773	0.0769498	0.211758	0.477528	Not Significant
FCGR2A	ENSG00000143226	-0.136679	0.109591	0.214595	0.477528	Not Significant
CDH1	ENSG00000039068	0.0970086	0.0787782	0.220408	0.477528	Not Significant
CXCL1	ENSG00000163739	0.264265	0.214803	0.22087	0.477528	Not Significant
NTF3	ENSG00000185652	-0.106832	0.0868552	0.22097	0.477528	Not Significant
DNER	ENSG00000187957	0.0569022	0.0467498	0.225798	0.477528	Not Significant
CXCL10	ENSG00000169245	0.281192	0.231295	0.226344	0.477528	Not Significant
CFHR5	ENSG00000134389	0.130505	0.108086	0.22948	0.477528	Not Significant
DEFA1	ENSG00000206047	-0.227412	0.189602	0.232564	0.477528	Not Significant
ANGPTL3	ENSG00000132855	0.107111	0.0901913	0.237174	0.477528	Not Significant
REG3A	ENSG00000172016	0.0460365	0.0387793	0.237354	0.477528	Not Significant
IL12B	ENSG00000113302	-0.24587	0.207722	0.238764	0.477528	Not Significant
HGF	ENSG00000019991	0.148589	0.127334	0.24543	0.483588	Not Significant
TIE1	ENSG00000066056	-0.060749	0.0523391	0.247915	0.483588	Not Significant
CCL28	ENSG00000151882	0.0779602	0.0689055	0.260016	0.501006	Not Significant
VEGFA	ENSG00000112715	0.109825	0.0978115	0.26363	0.50185	Not Significant
IL10RB	ENSG00000243646	0.0966852	0.0932769	0.30192	0.563152	Not Significant
ST6GAL1	ENSG00000073849	0.0774154	0.0748529	0.302962	0.563152	Not Significant
PLAU	ENSG00000122861	0.0829638	0.0811292	0.308435	0.566659	Not Significant
CCL2	ENSG00000108691	0.116791	0.115589	0.314223	0.569393	Not Significant
NOTCH1	ENSG00000148400	-0.0366036	0.0364481	0.31713	0.569393	Not Significant
THBS4	ENSG00000113296	0.160265	0.16189	0.324047	0.575275	Not Significant
MMP10	ENSG00000166670	-0.155699	0.159536	0.330945	0.580992	Not Significant
IL6	ENSG00000136244	0.269738	0.284459	0.344804	0.596499	Not Significant
FCN2	ENSG00000160339	0.100158	0.106187	0.347328	0.596499	Not Significant
LILRB1	ENSG00000277807	0.0604921	0.0662524	0.362916	0.616567	Not Significant
MMP1	ENSG00000196611	0.193128	0.216395	0.373824	0.627638	Not Significant
VCAM1	ENSG00000162692	0.0630299	0.0711564	0.377377	0.627638	Not Significant
IL17C	ENSG00000124391	0.170646	0.196125	0.385893	0.631104	Not Significant
SAA4	ENSG00000148965	0.117969	0.136036	0.38745	0.631104	Not Significant
GAS6	ENSG00000183087	0.0485142	0.0569556	0.39591	0.638303	Not Significant
IL7	ENSG00000104432	0.0865372	0.103611	0.405166	0.646629	Not Significant
CD274	ENSG00000120217	0.0704757	0.0872195	0.420586	0.658489	Not Significant
CCL5	ENSG00000271503	0.143042	0.177843	0.422694	0.658489	Not Significant
F7	ENSG00000057593	0.0573133	0.0716291	0.425101	0.658489	Not Significant
CHL1	ENSG00000134121	-0.0526775	0.0668186	0.431929	0.662571	Not Significant
CD244	ENSG00000122223	-0.0589293	0.0764568	0.442285	0.671932	Not Significant
UMOD	ENSG00000169344	0.0357117	0.0486212	0.463984	0.698186	Not Significant
AOC3	ENSG00000131471	0.0585916	0.0825359	0.479052	0.714059	Not Significant
LCN2	ENSG00000148346	0.0875518	0.12858	0.497148	0.734106	Not Significant
IL8	ENSG00000169429	0.192254	0.292486	0.512171	0.743119	Not Significant
FGF21	ENSG00000105550	-0.224608	0.346087	0.517515	0.743119	Not Significant
SERPINA5	ENSG00000188488	-0.0420145	0.0649717	0.519002	0.743119	Not Significant
SPARCL1	ENSG00000152583	0.0361525	0.0563193	0.522065	0.743119	Not Significant
TNFRSF9	ENSG00000049249	0.0767053	0.137866	0.578932	0.816707	Not Significant
PRCP	ENSG00000137509	-0.0338305	0.0682613	0.621018	0.857953	Not Significant
ADA	ENSG00000196839	-0.0717284	0.154241	0.642698	0.857953	Not Significant
IL18R1	ENSG00000115604	0.0427477	0.0925367	0.644905	0.857953	Not Significant
MFAP5	ENSG00000197614	0.0300587	0.0667627	0.653299	0.857953	Not Significant
C1QTNF1	ENSG00000173918	-0.0436752	0.0979741	0.656502	0.857953	Not Significant
OSM	ENSG00000099985	-0.129954	0.295194	0.660518	0.857953	Not Significant
NID1	ENSG00000116962	-0.0309159	0.0705443	0.66194	0.857953	Not Significant
CXCL11	ENSG00000169248	0.0847362	0.193619	0.662387	0.857953	Not Significant
EIF4EBP1	ENSG00000187840	0.0841134	0.194393	0.665968	0.857953	Not Significant
CCL14	ENSG00000276409	-0.0422281	0.0977211	0.666369	0.857953	Not Significant
CA1	ENSG00000133742	-0.0806605	0.187575	0.6679	0.857953	Not Significant
CD59	ENSG00000085063	0.0344006	0.08211	0.675944	0.861284	Not Significant
LIFR	ENSG00000113594	0.0235428	0.0610147	0.700251	0.878639	Not Significant
CA4	ENSG00000167434	0.020093	0.0521558	0.700687	0.878639	Not Significant
PRSS2	ENSG00000275896	0.0406262	0.107828	0.706964	0.879531	Not Significant
CNDP1	ENSG00000150656	-0.0365008	0.100843	0.717977	0.880835	Not Significant
PTPRS	ENSG00000105426	0.0160906	0.0446505	0.719162	0.880835	Not Significant
ICAM1	ENSG00000090339	0.0234682	0.0708165	0.740884	0.900459	Not Significant
IL18	ENSG00000150782	-0.0348259	0.108912	0.749675	0.90129	Not Significant
TGFA	ENSG00000163235	0.0539025	0.173786	0.756942	0.90129	Not Significant
TCN2	ENSG00000185339	0.0266101	0.0864339	0.758681	0.90129	Not Significant
ENG	ENSG00000106991	0.0119985	0.0402111	0.765888	0.902161	Not Significant
TNC	ENSG00000041982	0.0382385	0.131	0.770834	0.902161	Not Significant
MEGF9	ENSG00000106780	0.0152463	0.0555156	0.78404	0.90494	Not Significant
TNFSF14	ENSG00000125735	0.0605727	0.221209	0.784663	0.90494	Not Significant
OSMR	ENSG00000145623	0.00960686	0.0363125	0.79177	0.90652	Not Significant
QPCT	ENSG00000115828	-0.0175004	0.0724074	0.809401	0.920039	Not Significant
CCL20	ENSG00000115009	-0.0486671	0.212191	0.818962	0.924257	Not Significant
AXIN1	ENSG00000103126	-0.0430294	0.2032	0.832635	0.929366	Not Significant
CXCL6	ENSG00000124875	0.0320721	0.156871	0.83833	0.929366	Not Significant
CES1	ENSG00000198848	0.0292801	0.149389	0.84492	0.929366	Not Significant
C2	ENSG00000166278	-0.0121855	0.0630345	0.847017	0.929366	Not Significant
IFNG	ENSG00000111537	-0.0534869	0.290665	0.854295	0.930887	Not Significant
KITLG	ENSG00000049130	-0.0163034	0.100937	0.87194	0.93984	Not Significant
STAMBP	ENSG00000124356	0.0252346	0.159329	0.874408	0.93984	Not Significant
DPP4	ENSG00000197635	0.0114003	0.0812367	0.888615	0.948144	Not Significant
MBL2	ENSG00000165471	0.0346491	0.268435	0.897497	0.948144	Not Significant
S100A12	ENSG00000163221	-0.035299	0.299311	0.906306	0.948144	Not Significant
PLXNB2	ENSG00000196576	-0.00494914	0.0468864	0.916099	0.948144	Not Significant
LILRB5	ENSG00000105609	-0.0141223	0.145312	0.92273	0.948144	Not Significant
PLA2G7	ENSG00000146070	-0.00532469	0.0622876	0.932008	0.948144	Not Significant
TNF	ENSG00000204490	0.0194826	0.247811	0.93746	0.948144	Not Significant
TIMD4	ENSG00000145850	0.00993984	0.126882	0.93768	0.948144	Not Significant
LYVE1	ENSG00000133800	-0.00641068	0.0828416	0.938437	0.948144	Not Significant
GP1BA	ENSG00000185245	-0.00565276	0.0777357	0.942143	0.948144	Not Significant
ITGAM	ENSG00000169896	0.000772238	0.0541142	0.988636	0.988636	Not Significant

## Sheet: SD7
Supp Data 7: Differential protein abundance analysis Active TAK vs Inactive TAK
Protein	ENSEMBL ID	Log2FC	Std.Error	Pval	Adj.Pval	Significance
S100A12	ENSG00000163221	1.21652	0.324897	0.00031495	0.0124405	Upregulated Adj.P<0.05
CXCL5	ENSG00000163735	0.897771	0.306576	0.00429456	0.0488146	Upregulated Adj.P<0.05
CXCL1	ENSG00000163739	0.70193	0.222492	0.00217007	0.0339217	Upregulated Adj.P<0.05
EIF4EBP1	ENSG00000187840	0.585835	0.201109	0.00449249	0.0488146	Upregulated Adj.P<0.05
SAA4	ENSG00000148965	0.453278	0.134424	0.00108464	0.0244819	Upregulated Adj.P<0.05
TNC	ENSG00000041982	0.423471	0.133884	0.00210353	0.0339217	Upregulated Adj.P<0.05
CFHR5	ENSG00000134389	0.362644	0.105506	0.000877229	0.0231004	Upregulated Adj.P<0.05
VEGFA	ENSG00000112715	0.281717	0.0976747	0.00488613	0.0488146	Upregulated Adj.P<0.05
CD274	ENSG00000120217	0.276616	0.088691	0.00242406	0.0339217	Upregulated Adj.P<0.05
ANG	ENSG00000214274	0.249352	0.0866188	0.00494325	0.0488146	Upregulated Adj.P<0.05
NID1	ENSG00000116962	0.237715	0.0714235	0.00124886	0.0246649	Upregulated Adj.P<0.05
CRTAC1	ENSG00000095713	-0.3023	0.0856059	0.000642716	0.0203098	Downregulated Adj.P<0.05
KIT	ENSG00000157404	-0.314027	0.0758513	7.57254e-05	0.00598231	Downregulated Adj.P<0.05
COMP	ENSG00000105664	-0.326311	0.10536	0.00257633	0.0339217	Downregulated Adj.P<0.05
AOC3	ENSG00000131471	-0.329538	0.0841444	0.000170295	0.00896885	Downregulated Adj.P<0.05
DPP4	ENSG00000197635	-0.363876	0.0791166	1.3214e-05	0.00208782	Downregulated Adj.P<0.05
TNFSF12	ENSG00000239697	-0.173481	0.0610697	0.00554203	0.0515083	Not Significant
DEFA1	ENSG00000206047	0.594087	0.21442	0.00674239	0.0569663	Not Significant
IL18R1	ENSG00000115604	0.265866	0.096105	0.00685038	0.0569663	Not Significant
OSM	ENSG00000099985	0.800157	0.298057	0.00861365	0.0680478	Not Significant
PAM	ENSG00000145730	-0.156915	0.0609199	0.0115603	0.0869777	Not Significant
IL6	ENSG00000136244	0.695371	0.273147	0.0125666	0.0902511	Not Significant
CSF1	ENSG00000184371	0.137381	0.0545906	0.0135822	0.0933038	Not Significant
TGFA	ENSG00000163235	0.412832	0.166004	0.0146901	0.0967095	Not Significant
NOTCH1	ENSG00000148400	-0.0908105	0.0370558	0.0161096	0.101813	Not Significant
TNFSF14	ENSG00000125735	0.510479	0.213165	0.0186587	0.112274	Not Significant
IL7	ENSG00000104432	0.255597	0.108101	0.0201598	0.112274	Not Significant
KITLG	ENSG00000049130	-0.225916	0.0957399	0.0204041	0.112274	Not Significant
THBS4	ENSG00000113296	-0.389092	0.165923	0.0211298	0.112274	Not Significant
PLAU	ENSG00000122861	-0.196032	0.0836892	0.0213178	0.112274	Not Significant
CCL5	ENSG00000271503	0.405741	0.180776	0.0271499	0.135783	Not Significant
CCL23	ENSG00000276114	0.277202	0.123957	0.0277519	0.135783	Not Significant
CA1	ENSG00000133742	0.429909	0.193076	0.0283598	0.135783	Not Significant
CCL2	ENSG00000108691	-0.266834	0.12118	0.0301683	0.137032	Not Significant
CCL14	ENSG00000276409	0.215495	0.0980113	0.0303552	0.137032	Not Significant
MMP1	ENSG00000196611	0.497817	0.227712	0.0313408	0.137551	Not Significant
NCAM1	ENSG00000149294	-0.130712	0.0620386	0.0377848	0.161351	Not Significant
C2	ENSG00000166278	0.12182	0.0591873	0.042337	0.175559	Not Significant
IL12B	ENSG00000113302	-0.427127	0.208481	0.0433342	0.175559	Not Significant
STAMBP	ENSG00000124356	0.348913	0.175336	0.0495629	0.191292	Not Significant
CR2	ENSG00000117322	-0.243733	0.122557	0.049639	0.191292	Not Significant
CXCL11	ENSG00000169248	0.408356	0.207614	0.0522074	0.196399	Not Significant
HGF	ENSG00000019991	0.258355	0.132707	0.0546085	0.197103	Not Significant
TNXB	ENSG00000168477	-0.0847944	0.0436192	0.0548893	0.197103	Not Significant
TNFSF11	ENSG00000120659	-0.278372	0.144344	0.0568714	0.199682	Not Significant
IGLC2	ENSG00000211677	0.213944	0.112785	0.0609088	0.207651	Not Significant
IL18	ENSG00000150782	0.208015	0.110396	0.0626874	0.207651	Not Significant
LCN2	ENSG00000148346	0.251489	0.134146	0.0639327	0.207651	Not Significant
CCL7	ENSG00000108688	0.284931	0.152215	0.064398	0.207651	Not Significant
ST6GAL1	ENSG00000073849	0.146239	0.0786451	0.0660864	0.208833	Not Significant
CCL19	ENSG00000172724	-0.384047	0.207968	0.0680113	0.210702	Not Significant
SERPINA5	ENSG00000188488	-0.120727	0.0679047	0.078656	0.238993	Not Significant
FCN2	ENSG00000160339	0.192598	0.109507	0.0818711	0.244069	Not Significant
IL10RA	ENSG00000110324	0.252824	0.147806	0.090541	0.264916	Not Significant
IL8	ENSG00000169429	0.505326	0.304538	0.100457	0.288586	Not Significant
CD8A	ENSG00000153563	0.25713	0.156911	0.104691	0.292525	Not Significant
TNFRSF11B	ENSG00000164761	0.172178	0.105611	0.106459	0.292525	Not Significant
PTPRS	ENSG00000105426	-0.0794017	0.0489417	0.108073	0.292525	Not Significant
MET	ENSG00000105976	-0.089633	0.0558302	0.111747	0.292525	Not Significant
ENG	ENSG00000106991	-0.0616254	0.0383972	0.11186	0.292525	Not Significant
VCAM1	ENSG00000162692	-0.111807	0.0703631	0.115418	0.292525	Not Significant
CXCL10	ENSG00000169245	-0.402649	0.255448	0.118402	0.292525	Not Significant
OSMR	ENSG00000145623	-0.0613119	0.0389678	0.118986	0.292525	Not Significant
ITGAM	ENSG00000169896	-0.0948513	0.0606686	0.121311	0.292525	Not Significant
CD244	ENSG00000122223	0.11651	0.0746912	0.122219	0.292525	Not Significant
CXCL6	ENSG00000124875	0.256763	0.164877	0.122834	0.292525	Not Significant
PCOLCE	ENSG00000106333	-0.170546	0.109999	0.124398	0.292525	Not Significant
CST5	ENSG00000170367	-0.196562	0.127264	0.125897	0.292525	Not Significant
COL18A1	ENSG00000182871	0.122093	0.0805701	0.133035	0.30463	Not Significant
CCL18	ENSG00000278167	0.243048	0.163641	0.140823	0.317591	Not Significant
TNFRSF9	ENSG00000049249	-0.205167	0.138776	0.142715	0.317591	Not Significant
F11	ENSG00000088926	0.0921892	0.0628737	0.145914	0.320201	Not Significant
SERPINA7	ENSG00000123561	-0.120364	0.082959	0.150143	0.324966	Not Significant
LYVE1	ENSG00000133800	-0.121494	0.0856909	0.15955	0.34066	Not Significant
AXIN1	ENSG00000103126	0.277315	0.198964	0.166737	0.350265	Not Significant
GNLY	ENSG00000115523	0.0912298	0.0657374	0.168482	0.350265	Not Significant
GAS6	ENSG00000183087	-0.0840141	0.061025	0.17187	0.352669	Not Significant
TGFB1	ENSG00000105329	0.104915	0.0806915	0.19678	0.398606	Not Significant
CCL11	ENSG00000172156	-0.130825	0.101898	0.202405	0.40481	Not Significant
FLT3LG	ENSG00000090554	-0.169698	0.133321	0.206277	0.407398	Not Significant
FCGR2A	ENSG00000143226	-0.142247	0.113336	0.212557	0.414618	Not Significant
LTA	ENSG00000230279	-0.147493	0.119061	0.218571	0.421103	Not Significant
CDH1	ENSG00000039068	-0.10006	0.0812516	0.221213	0.421103	Not Significant
CD40	ENSG00000101017	0.135454	0.112978	0.233629	0.439445	Not Significant
MBL2	ENSG00000165471	0.334998	0.281673	0.237312	0.44112	Not Significant
CCL4	ENSG00000275302	0.225182	0.192447	0.244982	0.450084	Not Significant
IL10	ENSG00000136634	0.158498	0.1435	0.27225	0.490724	Not Significant
TIE1	ENSG00000066056	-0.061436	0.0557541	0.273315	0.490724	Not Significant
CCL25	ENSG00000131142	-0.122075	0.118142	0.304176	0.539997	Not Significant
REG1A	ENSG00000115386	0.142038	0.14167	0.318628	0.558598	Not Significant
FCGR3B	ENSG00000162747	0.132325	0.132834	0.321724	0.558598	Not Significant
ICAM1	ENSG00000090339	0.07031	0.0726254	0.33547	0.576133	Not Significant
GP1BA	ENSG00000185245	0.0783907	0.0822112	0.342768	0.582337	Not Significant
QPCT	ENSG00000115828	0.0734238	0.0789789	0.354927	0.596579	Not Significant
LILRB5	ENSG00000105609	-0.140116	0.153385	0.36332	0.604259	Not Significant
FETUB	ENSG00000090512	0.0796149	0.0896874	0.376971	0.620432	Not Significant
DNER	ENSG00000187957	-0.0441642	0.0502915	0.382142	0.622458	Not Significant
CNDP1	ENSG00000150656	-0.0856717	0.100304	0.39521	0.637175	Not Significant
CD46	ENSG00000117335	-0.0603052	0.0712172	0.399269	0.637217	Not Significant
CST3	ENSG00000101439	0.0865008	0.103178	0.403953	0.638246	Not Significant
IL7R	ENSG00000168685	-0.0586366	0.0738094	0.428944	0.671022	Not Significant
IFNG	ENSG00000111537	-0.231046	0.300595	0.444082	0.687892	Not Significant
EFEMP1	ENSG00000115380	-0.074617	0.101637	0.464684	0.708719	Not Significant
VASN	ENSG00000168140	-0.0437262	0.0604831	0.471507	0.708719	Not Significant
NRP1	ENSG00000099250	-0.0253939	0.035432	0.47534	0.708719	Not Significant
TNFSF10	ENSG00000121858	-0.0424715	0.0597936	0.479314	0.708719	Not Significant
LILRB1	ENSG00000277807	-0.0439621	0.0629923	0.486965	0.708719	Not Significant
TGFBR3	ENSG00000069702	0.0496346	0.0720241	0.492434	0.708719	Not Significant
CX3CL1	ENSG00000006210	-0.0685511	0.0994978	0.492576	0.708719	Not Significant
PRCP	ENSG00000137509	-0.0518417	0.0753976	0.493412	0.708719	Not Significant
MFAP5	ENSG00000197614	0.0482341	0.0710694	0.499002	0.710291	Not Significant
NTF3	ENSG00000185652	-0.0653225	0.0986378	0.509469	0.718715	Not Significant
TIMP1	ENSG00000102265	0.0526625	0.0815704	0.520106	0.72201	Not Significant
CD59	ENSG00000085063	-0.0593827	0.0922864	0.521492	0.72201	Not Significant
ICAM3	ENSG00000076662	0.0390646	0.0615665	0.527289	0.72201	Not Significant
MMP10	ENSG00000166670	-0.112643	0.178723	0.530084	0.72201	Not Significant
REG3A	ENSG00000172016	-0.0249439	0.0414931	0.549183	0.741632	Not Significant
CES1	ENSG00000198848	0.0894854	0.160371	0.578177	0.77417	Not Significant
CCL3	ENSG00000277632	0.140214	0.260994	0.592405	0.781048	Not Significant
CA3	ENSG00000164879	-0.0415346	0.0774849	0.593201	0.781048	Not Significant
TGFBI	ENSG00000120708	0.0416639	0.0799119	0.603333	0.787823	Not Significant
SPARCL1	ENSG00000152583	-0.0288609	0.0599321	0.631238	0.815234	Not Significant
IGFBP6	ENSG00000167779	-0.0457199	0.0964053	0.636424	0.815234	Not Significant
CCL20	ENSG00000115009	-0.100075	0.214077	0.641268	0.815234	Not Significant
CCL28	ENSG00000151882	-0.0336835	0.0728619	0.644963	0.815234	Not Significant
CCL13	ENSG00000181374	0.075504	0.167874	0.653938	0.820017	Not Significant
ADA	ENSG00000196839	0.0673177	0.157325	0.669731	0.83095	Not Significant
MEGF9	ENSG00000106780	0.0260348	0.0617153	0.674096	0.83095	Not Significant
C1QTNF1	ENSG00000173918	0.0425526	0.104411	0.684531	0.83095	Not Significant
CA4	ENSG00000167434	0.0231304	0.0576023	0.688924	0.83095	Not Significant
FGF19	ENSG00000162344	-0.0888531	0.221564	0.689331	0.83095	Not Significant
SELL	ENSG00000188404	-0.0286844	0.0727372	0.694211	0.83095	Not Significant
ANGPTL3	ENSG00000132855	0.0360622	0.0966846	0.709997	0.843194	Not Significant
IL17A	ENSG00000112115	-0.0537825	0.147819	0.716812	0.843194	Not Significant
CHL1	ENSG00000134121	0.0265474	0.0753411	0.725355	0.843194	Not Significant
PLXNB2	ENSG00000196576	-0.0167769	0.047756	0.726147	0.843194	Not Significant
IGFBP3	ENSG00000146674	0.0263797	0.0777744	0.735229	0.843194	Not Significant
TCN2	ENSG00000185339	0.031495	0.0933066	0.736461	0.843194	Not Significant
CD6	ENSG00000013725	0.0387075	0.120728	0.749228	0.85164	Not Significant
IL10RB	ENSG00000243646	0.0290281	0.0936861	0.75738	0.854758	Not Significant
CDCP1	ENSG00000163814	-0.0498222	0.170914	0.771321	0.864317	Not Significant
TNF	ENSG00000204490	-0.0672472	0.24403	0.783497	0.871778	Not Significant
PRSS2	ENSG00000275896	0.0277912	0.113163	0.806539	0.891141	Not Significant
FGF21	ENSG00000105550	0.0789126	0.378035	0.835109	0.909532	Not Significant
APOM	ENSG00000204444	0.0150347	0.07501	0.841573	0.909532	Not Significant
UMOD	ENSG00000169344	-0.009939	0.0510197	0.845964	0.909532	Not Significant
TIMD4	ENSG00000145850	0.0251563	0.129343	0.84621	0.909532	Not Significant
LILRB2	ENSG00000131042	-0.0159491	0.103651	0.87804	0.937367	Not Significant
PLA2G7	ENSG00000146070	0.00913796	0.0696395	0.895883	0.943148	Not Significant
LIFR	ENSG00000113594	-0.00873243	0.0672835	0.897019	0.943148	Not Significant
F7	ENSG00000057593	-0.00947746	0.0772159	0.902575	0.943148	Not Significant
FGF23	ENSG00000118972	0.0265515	0.22747	0.907332	0.943148	Not Significant
IL17C	ENSG00000124391	0.0205755	0.207501	0.921228	0.951334	Not Significant
CCL8	ENSG00000108700	0.00976843	0.15544	0.950027	0.974703	Not Significant
CXCL9	ENSG00000138755	0.00933657	0.222899	0.96668	0.975682	Not Significant
PLTP	ENSG00000100979	0.00206975	0.0513167	0.967913	0.975682	Not Significant
CD5	ENSG00000110448	0.00384784	0.100383	0.969506	0.975682	Not Significant
PROC	ENSG00000115718	-0.00170161	0.0759515	0.982173	0.982173	Not Significant

## Sheet: SD8
Supp Data 8: Differential protein abundance analysis Active LV-GCA vs Inactive LV-GCA
Protein	ENSEMBL ID	Log2FC	Std.Error	Pval	Adj.Pval	Significance
IL6	ENSG00000136244	2.07268	0.504479	0.000246972	0.00780432	Upregulated Adj.P<0.05
MBL2	ENSG00000165471	1.608	0.412117	0.000444224	0.0101345	Upregulated Adj.P<0.05
CCL7	ENSG00000108688	0.923136	0.201919	6.47644e-05	0.00511639	Upregulated Adj.P<0.05
CFHR5	ENSG00000134389	0.87869	0.146559	9.77663e-07	0.000154471	Upregulated Adj.P<0.05
CCL18	ENSG00000278167	0.789112	0.218921	0.00101769	0.0160795	Upregulated Adj.P<0.05
TIMD4	ENSG00000145850	0.744022	0.223044	0.00211354	0.0256877	Upregulated Adj.P<0.05
CCL14	ENSG00000276409	0.628248	0.161171	0.000448996	0.0101345	Upregulated Adj.P<0.05
CCL23	ENSG00000276114	0.617604	0.207513	0.00542841	0.0476494	Upregulated Adj.P<0.05
TIMP1	ENSG00000102265	0.546624	0.128312	0.000159882	0.00631533	Upregulated Adj.P<0.05
VEGFA	ENSG00000112715	0.538346	0.169308	0.00319984	0.030903	Upregulated Adj.P<0.05
COL18A1	ENSG00000182871	0.491061	0.129217	0.000590862	0.0116695	Upregulated Adj.P<0.05
C2	ENSG00000166278	0.447614	0.120354	0.00074104	0.0130094	Upregulated Adj.P<0.05
LILRB2	ENSG00000131042	0.442056	0.136511	0.00274121	0.030903	Upregulated Adj.P<0.05
GNLY	ENSG00000115523	0.409172	0.127394	0.00293947	0.030903	Upregulated Adj.P<0.05
ST6GAL1	ENSG00000073849	0.398294	0.11474	0.00146579	0.0192996	Upregulated Adj.P<0.05
PLA2G7	ENSG00000146070	0.328061	0.0746266	0.000107965	0.00568614	Upregulated Adj.P<0.05
NRP1	ENSG00000099250	0.199382	0.0629938	0.00332501	0.030903	Upregulated Adj.P<0.05
FLT3LG	ENSG00000090554	-0.51367	0.146134	0.00130084	0.0186847	Downregulated Adj.P<0.05
CSF1	ENSG00000184371	0.242032	0.0852475	0.0076842	0.061316	Not Significant
ICAM1	ENSG00000090339	0.35704	0.125932	0.00776152	0.061316	Not Significant
IGLC2	ENSG00000211677	0.677462	0.240687	0.00816964	0.0614668	Not Significant
FETUB	ENSG00000090512	0.330261	0.118137	0.00856913	0.061542	Not Significant
QPCT	ENSG00000115828	0.298153	0.107366	0.0089751	0.061619	Not Significant
FGF23	ENSG00000118972	0.620331	0.224754	0.00935985	0.061619	Not Significant
DEFA1	ENSG00000206047	0.490002	0.179918	0.0102446	0.0632302	Not Significant
S100A12	ENSG00000163221	0.944699	0.347679	0.010405	0.0632302	Not Significant
CNDP1	ENSG00000150656	-0.522908	0.193778	0.0108928	0.0637433	Not Significant
C1QTNF1	ENSG00000173918	0.424745	0.160925	0.0125812	0.0709937	Not Significant
OSMR	ENSG00000145623	0.142893	0.0563569	0.0161484	0.0879808	Not Significant
TNC	ENSG00000041982	0.523571	0.212244	0.0189939	0.100035	Not Significant
APOM	ENSG00000204444	-0.380325	0.156582	0.0207547	0.105782	Not Significant
MET	ENSG00000105976	0.165298	0.0700946	0.0244404	0.120674	Not Significant
SERPINA5	ENSG00000188488	-0.257165	0.11005	0.0256688	0.122899	Not Significant
TCN2	ENSG00000185339	0.322846	0.139068	0.0265797	0.123518	Not Significant
LCN2	ENSG00000148346	0.490889	0.219013	0.0318465	0.14376	Not Significant
IL18R1	ENSG00000115604	0.345035	0.155271	0.0332418	0.14376	Not Significant
HGF	ENSG00000019991	0.496106	0.223828	0.0336652	0.14376	Not Significant
FCGR2A	ENSG00000143226	0.432504	0.19722	0.0354615	0.147445	Not Significant
EFEMP1	ENSG00000115380	0.387928	0.180169	0.0387121	0.156834	Not Significant
GP1BA	ENSG00000185245	0.282027	0.133355	0.0420795	0.166214	Not Significant
KITLG	ENSG00000049130	-0.438474	0.213098	0.0475988	0.183429	Not Significant
IL10RB	ENSG00000243646	0.377251	0.188114	0.0531737	0.194392	Not Significant
CCL19	ENSG00000172724	0.746926	0.373864	0.0540295	0.194392	Not Significant
CST3	ENSG00000101439	0.360417	0.180485	0.0541346	0.194392	Not Significant
LYVE1	ENSG00000133800	0.290746	0.150249	0.0615871	0.213292	Not Significant
CDCP1	ENSG00000163814	0.417253	0.216069	0.0620976	0.213292	Not Significant
MMP10	ENSG00000166670	-0.454828	0.2377	0.0643977	0.216486	Not Significant
NID1	ENSG00000116962	0.221695	0.120055	0.0737877	0.242885	Not Significant
CCL11	ENSG00000172156	-0.261397	0.145122	0.0808114	0.257645	Not Significant
CXCL5	ENSG00000163735	-0.865973	0.481965	0.0815332	0.257645	Not Significant
F7	ENSG00000057593	0.211796	0.119563	0.0857268	0.262856	Not Significant
PRCP	ENSG00000137509	0.181835	0.102917	0.0865096	0.262856	Not Significant
REG3A	ENSG00000172016	0.114732	0.0660442	0.0916786	0.273306	Not Significant
TNFSF14	ENSG00000125735	0.796536	0.462186	0.0941735	0.275545	Not Significant
PCOLCE	ENSG00000106333	-0.384851	0.22678	0.0991059	0.284704	Not Significant
CXCL9	ENSG00000138755	0.62618	0.375096	0.104502	0.294846	Not Significant
PLXNB2	ENSG00000196576	0.150812	0.0917052	0.109562	0.303698	Not Significant
TIE1	ENSG00000066056	0.143918	0.0896705	0.11803	0.321529	Not Significant
IL12B	ENSG00000113302	0.645902	0.410562	0.125209	0.329671	Not Significant
NOTCH1	ENSG00000148400	0.104946	0.066726	0.125306	0.329671	Not Significant
PTPRS	ENSG00000105426	0.104612	0.066873	0.127278	0.329671	Not Significant
LILRB1	ENSG00000277807	0.228573	0.147027	0.129572	0.33018	Not Significant
TNF	ENSG00000204490	0.81448	0.529444	0.133493	0.33018	Not Significant
SPARCL1	ENSG00000152583	-0.151697	0.098675	0.133744	0.33018	Not Significant
VCAM1	ENSG00000162692	0.215944	0.145232	0.146538	0.354343	Not Significant
CD59	ENSG00000085063	0.170852	0.115574	0.148812	0.354343	Not Significant
MEGF9	ENSG00000106780	0.122253	0.0830028	0.150259	0.354343	Not Significant
CCL25	ENSG00000131142	-0.390615	0.273269	0.162284	0.377071	Not Significant
TNFRSF9	ENSG00000049249	0.39535	0.278604	0.165263	0.378429	Not Significant
CCL3	ENSG00000277632	0.880466	0.631131	0.172317	0.388944	Not Significant
CD8A	ENSG00000153563	0.4403	0.323347	0.18252	0.40617	Not Significant
SELL	ENSG00000188404	0.170597	0.127066	0.18857	0.40856	Not Significant
CD244	ENSG00000122223	0.219264	0.163389	0.188765	0.40856	Not Significant
LILRB5	ENSG00000105609	0.344077	0.260657	0.195907	0.418288	Not Significant
ANGPTL3	ENSG00000132855	0.20452	0.156103	0.199189	0.41874	Not Significant
AOC3	ENSG00000131471	-0.170468	0.130775	0.201419	0.41874	Not Significant
CX3CL1	ENSG00000006210	-0.275242	0.218191	0.215982	0.443183	Not Significant
IL17C	ENSG00000124391	-0.457103	0.36591	0.220372	0.446395	Not Significant
IGFBP3	ENSG00000146674	0.15131	0.123747	0.230088	0.460176	Not Significant
CD6	ENSG00000013725	0.281519	0.234744	0.238967	0.469724	Not Significant
FCN2	ENSG00000160339	0.23604	0.19761	0.240808	0.469724	Not Significant
ICAM3	ENSG00000076662	0.156118	0.133574	0.250868	0.48338	Not Significant
OSM	ENSG00000099985	0.637932	0.565693	0.267579	0.509368	Not Significant
ADA	ENSG00000196839	-0.345634	0.313752	0.278598	0.52403	Not Significant
IL10RA	ENSG00000110324	-0.394724	0.360957	0.282071	0.52432	Not Significant
SAA4	ENSG00000148965	0.276343	0.255329	0.286964	0.527212	Not Significant
IL8	ENSG00000169429	0.590037	0.550829	0.29186	0.530045	Not Significant
DNER	ENSG00000187957	-0.087817	0.0828585	0.296912	0.533093	Not Significant
PLAU	ENSG00000122861	0.15723	0.150998	0.305318	0.542026	Not Significant
THBS4	ENSG00000113296	0.301929	0.298052	0.318427	0.55783	Not Significant
ANG	ENSG00000214274	0.153852	0.152789	0.321282	0.55783	Not Significant
NCAM1	ENSG00000149294	0.0827042	0.0829275	0.325872	0.55965	Not Significant
F11	ENSG00000088926	0.087388	0.0933672	0.356093	0.604975	Not Significant
CCL4	ENSG00000275302	0.441822	0.484646	0.368571	0.619513	Not Significant
CD5	ENSG00000110448	0.183522	0.209265	0.386836	0.639063	Not Significant
CHL1	ENSG00000134121	0.0831919	0.0951561	0.388291	0.639063	Not Significant
TGFBR3	ENSG00000069702	-0.0826551	0.0996264	0.412698	0.670193	Not Significant
CCL20	ENSG00000115009	0.366279	0.444353	0.415689	0.670193	Not Significant
CDH1	ENSG00000039068	-0.120534	0.151467	0.431849	0.679608	Not Significant
EIF4EBP1	ENSG00000187840	0.275383	0.346122	0.431936	0.679608	Not Significant
CST5	ENSG00000170367	0.2008	0.253766	0.434433	0.679608	Not Significant
CR2	ENSG00000117322	0.16477	0.211232	0.440925	0.683001	Not Significant
TGFB1	ENSG00000105329	0.111157	0.145585	0.450576	0.688083	Not Significant
MFAP5	ENSG00000197614	0.0907477	0.119476	0.452915	0.688083	Not Significant
IL10	ENSG00000136634	-0.239911	0.327848	0.469471	0.706442	Not Significant
ENG	ENSG00000106991	0.0615977	0.089615	0.496659	0.740303	Not Significant
CCL13	ENSG00000181374	-0.163339	0.243004	0.506157	0.747409	Not Significant
STAMBP	ENSG00000124356	-0.163459	0.247426	0.51343	0.75113	Not Significant
TNXB	ENSG00000168477	-0.0680952	0.106094	0.525411	0.761605	Not Significant
TGFA	ENSG00000163235	0.237542	0.381059	0.537323	0.771792	Not Significant
CCL8	ENSG00000108700	0.140805	0.235269	0.553603	0.784596	Not Significant
FGF19	ENSG00000162344	0.189889	0.32211	0.559529	0.784596	Not Significant
PAM	ENSG00000145730	0.055266	0.0956801	0.567446	0.784596	Not Significant
CXCL11	ENSG00000169248	0.190724	0.333003	0.570703	0.784596	Not Significant
LIFR	ENSG00000113594	-0.0585018	0.102241	0.571067	0.784596	Not Significant
FGF21	ENSG00000105550	0.329484	0.599142	0.586073	0.794583	Not Significant
KIT	ENSG00000157404	-0.07643	0.141137	0.591779	0.794583	Not Significant
SERPINA7	ENSG00000123561	0.0661134	0.12264	0.593446	0.794583	Not Significant
COMP	ENSG00000105664	0.0810525	0.154159	0.602563	0.794583	Not Significant
ITGAM	ENSG00000169896	-0.0392539	0.0748496	0.60348	0.794583	Not Significant
CXCL6	ENSG00000124875	0.149371	0.293404	0.61407	0.801844	Not Significant
IL7	ENSG00000104432	0.092585	0.18898	0.627431	0.812575	Not Significant
IFNG	ENSG00000111537	-0.257932	0.580056	0.659463	0.847115	Not Significant
CA4	ENSG00000167434	0.0348055	0.0826727	0.676482	0.856453	Not Significant
IGFBP6	ENSG00000167779	0.0743277	0.17962	0.681694	0.856453	Not Significant
UMOD	ENSG00000169344	-0.0372152	0.0918474	0.687956	0.856453	Not Significant
GAS6	ENSG00000183087	0.0396302	0.09796	0.688415	0.856453	Not Significant
MMP1	ENSG00000196611	0.134957	0.390359	0.731743	0.895489	Not Significant
DPP4	ENSG00000197635	-0.0468209	0.141735	0.743231	0.895489	Not Significant
IL18	ENSG00000150782	0.0720944	0.21974	0.744917	0.895489	Not Significant
CCL28	ENSG00000151882	0.0420529	0.13117	0.750536	0.895489	Not Significant
NTF3	ENSG00000185652	-0.0409203	0.127736	0.750723	0.895489	Not Significant
CES1	ENSG00000198848	0.0815104	0.262821	0.758407	0.895489	Not Significant
FCGR3B	ENSG00000162747	0.0681779	0.222512	0.761224	0.895489	Not Significant
PLTP	ENSG00000100979	0.0309834	0.103454	0.766444	0.895489	Not Significant
CD274	ENSG00000120217	0.0474942	0.161691	0.770801	0.895489	Not Significant
PRSS2	ENSG00000275896	-0.056538	0.203815	0.783204	0.90072	Not Significant
TNFSF12	ENSG00000239697	0.0283327	0.103858	0.786705	0.90072	Not Significant
CCL5	ENSG00000271503	0.0760445	0.341834	0.825326	0.937587	Not Significant
REG1A	ENSG00000115386	-0.0534916	0.248324	0.830773	0.937587	Not Significant
CRTAC1	ENSG00000095713	0.0226417	0.114047	0.843849	0.945589	Not Significant
CD40	ENSG00000101017	0.0316286	0.195233	0.87229	0.965565	Not Significant
AXIN1	ENSG00000103126	0.0713361	0.445996	0.873897	0.965565	Not Significant
PROC	ENSG00000115718	0.0175552	0.1233	0.887647	0.973946	Not Significant
CA1	ENSG00000133742	-0.0464304	0.349022	0.894978	0.975217	Not Significant
TNFSF10	ENSG00000121858	0.0118213	0.10303	0.909349	0.979817	Not Significant
TGFBI	ENSG00000120708	-0.0135267	0.120912	0.911602	0.979817	Not Significant
TNFSF11	ENSG00000120659	0.0225375	0.249829	0.928664	0.981858	Not Significant
VASN	ENSG00000168140	-0.00850432	0.0962329	0.930115	0.981858	Not Significant
CA3	ENSG00000164879	0.0132693	0.168941	0.93787	0.981858	Not Significant
CXCL10	ENSG00000169245	0.0268472	0.367931	0.942272	0.981858	Not Significant
CCL2	ENSG00000108691	0.0147789	0.210959	0.944572	0.981858	Not Significant
CXCL1	ENSG00000163739	0.0133537	0.376008	0.971884	0.995772	Not Significant
LTA	ENSG00000230279	0.00487557	0.198291	0.980532	0.995772	Not Significant
IL17A	ENSG00000112115	0.00631902	0.279148	0.982076	0.995772	Not Significant
CD46	ENSG00000117335	0.00207822	0.122434	0.986559	0.995772	Not Significant
IL7R	ENSG00000168685	-0.00150773	0.113379	0.98947	0.995772	Not Significant
TNFRSF11B	ENSG00000164761	0.000433674	0.163377	0.997898	0.997898	Not Significant

## Sheet: SD9
Supp Data 9: Differential protein abundance analysis Inactive TAK vs HC
Protein	ENSEMBL ID	Log2FC	Std.Error	Pval	Adj.Pval	Significance
OSM	ENSG00000099985	1.29324	0.268801	8.33662e-06	0.000328634	Upregulated Adj.P<0.05
AXIN1	ENSG00000103126	1.26217	0.210578	8.0343e-08	1.26942e-05	Upregulated Adj.P<0.05
S100A12	ENSG00000163221	0.852632	0.211886	0.000142832	0.0025075	Upregulated Adj.P<0.05
EIF4EBP1	ENSG00000187840	0.785092	0.160261	5.98942e-06	0.000315443	Upregulated Adj.P<0.05
TNFSF14	ENSG00000125735	0.745326	0.15684	1.03998e-05	0.000328634	Upregulated Adj.P<0.05
IL6	ENSG00000136244	0.668759	0.228208	0.00456713	0.035586	Upregulated Adj.P<0.05
MMP1	ENSG00000196611	0.65008	0.222764	0.00472978	0.035586	Upregulated Adj.P<0.05
CCL19	ENSG00000172724	0.627764	0.196778	0.0021283	0.0219481	Upregulated Adj.P<0.05
HGF	ENSG00000019991	0.536142	0.1215	3.62117e-05	0.000953576	Upregulated Adj.P<0.05
CDCP1	ENSG00000163814	0.505806	0.150101	0.00122703	0.0161558	Upregulated Adj.P<0.05
STAMBP	ENSG00000124356	0.484765	0.0944905	2.47226e-06	0.000195309	Upregulated Adj.P<0.05
IL17A	ENSG00000112115	0.418565	0.141788	0.00429313	0.035586	Upregulated Adj.P<0.05
CST3	ENSG00000101439	0.38026	0.0935878	0.000120589	0.00238163	Upregulated Adj.P<0.05
REG1A	ENSG00000115386	0.371422	0.111764	0.00139303	0.0169307	Upregulated Adj.P<0.05
PRSS2	ENSG00000275896	0.348828	0.0965159	0.000550613	0.00869969	Upregulated Adj.P<0.05
VEGFA	ENSG00000112715	0.344671	0.08438	0.000115761	0.00238163	Upregulated Adj.P<0.05
CD40	ENSG00000101017	0.284197	0.0866427	0.00161912	0.018273	Upregulated Adj.P<0.05
COL18A1	ENSG00000182871	0.207728	0.0667405	0.00264863	0.0246167	Upregulated Adj.P<0.05
TIMP1	ENSG00000102265	0.207412	0.065412	0.00222259	0.0219481	Upregulated Adj.P<0.05
OSMR	ENSG00000145623	0.148083	0.0439399	0.0012034	0.0161558	Upregulated Adj.P<0.05
UMOD	ENSG00000169344	-0.168765	0.0567116	0.00396059	0.0347652	Downregulated Adj.P<0.05
IL7R	ENSG00000168685	-0.203694	0.0724839	0.00635128	0.0456137	Downregulated Adj.P<0.05
CCL18	ENSG00000278167	0.357256	0.138199	0.0117321	0.076163	Not Significant
CCL11	ENSG00000172156	0.269909	0.104559	0.0119365	0.076163	Not Significant
CCL20	ENSG00000115009	0.622583	0.243536	0.0127469	0.076163	Not Significant
CCL7	ENSG00000108688	0.360722	0.142962	0.013903	0.076163	Not Significant
PCOLCE	ENSG00000106333	0.280227	0.111289	0.0139951	0.076163	Not Significant
LCN2	ENSG00000148346	0.233767	0.0931209	0.0142764	0.076163	Not Significant
DEFA1	ENSG00000206047	0.260017	0.1041	0.0147515	0.076163	Not Significant
TGFB1	ENSG00000105329	0.19914	0.0796669	0.0147787	0.076163	Not Significant
TNF	ENSG00000204490	0.522258	0.209291	0.0149434	0.076163	Not Significant
TGFA	ENSG00000163235	0.310355	0.125981	0.0162193	0.0800829	Not Significant
TNXB	ENSG00000168477	-0.130552	0.0540923	0.0183098	0.0876652	Not Significant
THBS4	ENSG00000113296	-0.306139	0.134251	0.0255077	0.116481	Not Significant
CA1	ENSG00000133742	0.324534	0.142612	0.0258028	0.116481	Not Significant
ENG	ENSG00000106991	-0.0814197	0.0361405	0.0272729	0.119698	Not Significant
CD46	ENSG00000117335	0.135649	0.0612654	0.0299438	0.12757	Not Significant
IL18R1	ENSG00000115604	0.237639	0.107733	0.0306814	0.12757	Not Significant
CCL14	ENSG00000276409	0.171317	0.082437	0.0412118	0.164133	Not Significant
CCL3	ENSG00000277632	0.479043	0.230735	0.0415526	0.164133	Not Significant
CD59	ENSG00000085063	0.183699	0.0899302	0.0446948	0.17042	Not Significant
FGF21	ENSG00000105550	0.783119	0.384206	0.0453015	0.17042	Not Significant
SAA4	ENSG00000148965	0.237923	0.118068	0.0475734	0.174805	Not Significant
FGF23	ENSG00000118972	0.483588	0.245706	0.0530119	0.190361	Not Significant
CDH1	ENSG00000039068	0.142933	0.0737288	0.0564123	0.19317	Not Significant
AOC3	ENSG00000131471	0.155808	0.0804763	0.0567307	0.19317	Not Significant
DNER	ENSG00000187957	-0.101419	0.0525866	0.0578346	0.19317	Not Significant
SELL	ENSG00000188404	-0.133372	0.0694421	0.0586846	0.19317	Not Significant
PROC	ENSG00000115718	0.149793	0.0791917	0.0625205	0.201597	Not Significant
CCL5	ENSG00000271503	0.389379	0.21294	0.071546	0.225669	Not Significant
FCN2	ENSG00000160339	0.215402	0.118346	0.0728424	0.225669	Not Significant
APOM	ENSG00000204444	-0.129497	0.0722629	0.0772736	0.234793	Not Significant
VCAM1	ENSG00000162692	0.121071	0.0696114	0.0862087	0.250818	Not Significant
DPP4	ENSG00000197635	-0.126479	0.0728251	0.0866497	0.250818	Not Significant
NRP1	ENSG00000099250	0.0555953	0.0320796	0.0873101	0.250818	Not Significant
EFEMP1	ENSG00000115380	0.151233	0.0881287	0.0903935	0.255039	Not Significant
PRCP	ENSG00000137509	0.151922	0.089718	0.0946571	0.261384	Not Significant
IL10RB	ENSG00000243646	0.129108	0.0765067	0.0959509	0.261384	Not Significant
IL8	ENSG00000169429	0.262841	0.162939	0.111215	0.289507	Not Significant
PLTP	ENSG00000100979	-0.0857877	0.0533166	0.111927	0.289507	Not Significant
CXCL9	ENSG00000138755	0.317054	0.197624	0.113145	0.289507	Not Significant
IL18	ENSG00000150782	0.176222	0.109984	0.113604	0.289507	Not Significant
PLXNB2	ENSG00000196576	0.0744885	0.0495999	0.137465	0.344754	Not Significant
MEGF9	ENSG00000106780	0.0836905	0.0570818	0.146902	0.362665	Not Significant
C1QTNF1	ENSG00000173918	0.113308	0.0799108	0.160466	0.390055	Not Significant
TCN2	ENSG00000185339	0.13932	0.101006	0.172006	0.411771	Not Significant
KIT	ENSG00000157404	-0.096883	0.0710483	0.176877	0.417113	Not Significant
CES1	ENSG00000198848	0.217218	0.163944	0.18932	0.431821	Not Significant
SERPINA5	ENSG00000188488	0.0903451	0.0684549	0.191034	0.431821	Not Significant
MET	ENSG00000105976	-0.0675688	0.0519961	0.197863	0.431821	Not Significant
CD6	ENSG00000013725	-0.140362	0.108133	0.19853	0.431821	Not Significant
CR2	ENSG00000117322	-0.138083	0.106948	0.200736	0.431821	Not Significant
PTPRS	ENSG00000105426	-0.0570557	0.0441919	0.200746	0.431821	Not Significant
IGLC2	ENSG00000211677	0.140325	0.109054	0.202245	0.431821	Not Significant
CSF1	ENSG00000184371	0.0636152	0.0498744	0.206346	0.433642	Not Significant
IL10	ENSG00000136634	0.194171	0.152992	0.208587	0.433642	Not Significant
CD244	ENSG00000122223	-0.0834177	0.0665194	0.214001	0.439118	Not Significant
CCL25	ENSG00000131142	0.168904	0.136869	0.221311	0.448297	Not Significant
IL10RA	ENSG00000110324	-0.192299	0.156827	0.224235	0.448471	Not Significant
ANGPTL3	ENSG00000132855	0.118412	0.0979468	0.230586	0.455407	Not Significant
CXCL10	ENSG00000169245	0.301744	0.254427	0.239643	0.467451	Not Significant
ST6GAL1	ENSG00000073849	0.0814178	0.0695018	0.245228	0.472512	Not Significant
MFAP5	ENSG00000197614	0.074599	0.0646665	0.252429	0.480528	Not Significant
REG3A	ENSG00000172016	0.0517657	0.0460827	0.264981	0.496032	Not Significant
C2	ENSG00000166278	0.061731	0.0551713	0.266853	0.496032	Not Significant
COMP	ENSG00000105664	-0.100821	0.0914139	0.27369	0.502826	Not Significant
TNFRSF9	ENSG00000049249	0.116461	0.108787	0.288054	0.517209	Not Significant
ICAM1	ENSG00000090339	0.0754922	0.0705418	0.288066	0.517209	Not Significant
TNC	ENSG00000041982	0.111607	0.106562	0.298395	0.529735	Not Significant
GP1BA	ENSG00000185245	0.0789257	0.0759212	0.301969	0.530124	Not Significant
NCAM1	ENSG00000149294	-0.0632367	0.0620084	0.311187	0.540302	Not Significant
GAS6	ENSG00000183087	0.0546763	0.0553855	0.326808	0.561256	Not Significant
IL17C	ENSG00000124391	0.204132	0.214133	0.34372	0.583955	Not Significant
ANG	ENSG00000214274	0.0892743	0.0951977	0.351451	0.590737	Not Significant
TIE1	ENSG00000066056	0.0521735	0.0569667	0.362756	0.598125	Not Significant
LIFR	ENSG00000113594	0.0641181	0.0700869	0.363418	0.598125	Not Significant
F7	ENSG00000057593	0.0648855	0.0758138	0.394879	0.643206	Not Significant
FGF19	ENSG00000162344	0.169296	0.200061	0.400312	0.645401	Not Significant
CXCL5	ENSG00000163735	-0.282177	0.337302	0.405682	0.647307	Not Significant
CCL23	ENSG00000276114	0.110034	0.133137	0.411347	0.647307	Not Significant
CXCL6	ENSG00000124875	0.119143	0.145975	0.417161	0.647307	Not Significant
CCL28	ENSG00000151882	0.0675467	0.0828876	0.417882	0.647307	Not Significant
LTA	ENSG00000230279	-0.0858202	0.107385	0.426888	0.654838	Not Significant
NOTCH1	ENSG00000148400	0.0278993	0.0355393	0.434978	0.660832	Not Significant
CCL2	ENSG00000108691	0.105692	0.136652	0.441864	0.661585	Not Significant
ICAM3	ENSG00000076662	-0.0461268	0.0599134	0.443848	0.661585	Not Significant
NID1	ENSG00000116962	0.0469543	0.0638495	0.464458	0.685835	Not Significant
SERPINA7	ENSG00000123561	0.0582096	0.0813472	0.47654	0.692575	Not Significant
PAM	ENSG00000145730	-0.0398615	0.0559462	0.478428	0.692575	Not Significant
MBL2	ENSG00000165471	-0.21749	0.307873	0.482172	0.692575	Not Significant
TNFSF11	ENSG00000120659	0.0939138	0.136596	0.494022	0.703203	Not Significant
CST5	ENSG00000170367	0.122867	0.182284	0.502507	0.708893	Not Significant
LILRB1	ENSG00000277807	0.0419815	0.0638583	0.51298	0.717264	Not Significant
ITGAM	ENSG00000169896	-0.0410103	0.0661972	0.537505	0.740845	Not Significant
MMP10	ENSG00000166670	0.118123	0.19144	0.539223	0.740845	Not Significant
CXCL11	ENSG00000169248	0.0975552	0.171065	0.570312	0.772611	Not Significant
LILRB2	ENSG00000131042	0.058057	0.102305	0.572123	0.772611	Not Significant
CCL13	ENSG00000181374	0.0822142	0.150474	0.586551	0.781252	Not Significant
FCGR3B	ENSG00000162747	0.068416	0.12673	0.590938	0.781252	Not Significant
ADA	ENSG00000196839	-0.0558512	0.104115	0.593356	0.781252	Not Significant
F11	ENSG00000088926	-0.0321237	0.0631317	0.612401	0.799664	Not Significant
IGFBP6	ENSG00000167779	0.0432386	0.0898514	0.631797	0.803061	Not Significant
FCGR2A	ENSG00000143226	0.0645118	0.13633	0.637482	0.803061	Not Significant
CXCL1	ENSG00000163739	-0.0958799	0.203862	0.63959	0.803061	Not Significant
FLT3LG	ENSG00000090554	0.0627763	0.13519	0.643833	0.803061	Not Significant
KITLG	ENSG00000049130	-0.0399809	0.0865167	0.64543	0.803061	Not Significant
TGFBR3	ENSG00000069702	-0.0297009	0.0642961	0.645498	0.803061	Not Significant
FETUB	ENSG00000090512	-0.0423778	0.0933868	0.651327	0.803982	Not Significant
CD5	ENSG00000110448	0.0382834	0.0864511	0.659252	0.807456	Not Significant
IFNG	ENSG00000111537	0.124438	0.29253	0.671861	0.81657	Not Significant
CX3CL1	ENSG00000006210	-0.0367921	0.0923489	0.691546	0.834078	Not Significant
CFHR5	ENSG00000134389	-0.0322359	0.0839662	0.702157	0.840461	Not Significant
TGFBI	ENSG00000120708	-0.0302817	0.0808755	0.709174	0.842477	Not Significant
IL12B	ENSG00000113302	0.0559752	0.154136	0.717584	0.846107	Not Significant
GNLY	ENSG00000115523	0.022947	0.0658156	0.728351	0.849284	Not Significant
PLAU	ENSG00000122861	-0.0268474	0.079009	0.735023	0.849284	Not Significant
CCL8	ENSG00000108700	0.05352	0.158362	0.736404	0.849284	Not Significant
TNFSF12	ENSG00000239697	-0.0216272	0.0726384	0.766785	0.87183	Not Significant
LYVE1	ENSG00000133800	-0.0281565	0.0946685	0.766989	0.87183	Not Significant
IL7	ENSG00000104432	0.0264911	0.0913297	0.772628	0.871966	Not Significant
CRTAC1	ENSG00000095713	0.0292911	0.104913	0.780886	0.875036	Not Significant
NTF3	ENSG00000185652	-0.029939	0.112709	0.791304	0.880466	Not Significant
CHL1	ENSG00000134121	0.0148119	0.0629967	0.814773	0.894265	Not Significant
IGFBP3	ENSG00000146674	-0.0175828	0.074886	0.815026	0.894265	Not Significant
CCL4	ENSG00000275302	-0.0362674	0.179539	0.8405	0.910605	Not Significant
SPARCL1	ENSG00000152583	-0.0134307	0.0668992	0.841445	0.910605	Not Significant
LILRB5	ENSG00000105609	-0.0336077	0.1813	0.853452	0.917316	Not Significant
CD8A	ENSG00000153563	0.0309432	0.176196	0.861101	0.919283	Not Significant
CA3	ENSG00000164879	0.0131322	0.0857246	0.878671	0.929089	Not Significant
TNFRSF11B	ENSG00000164761	-0.0148491	0.10413	0.887015	0.929089	Not Significant
QPCT	ENSG00000115828	0.0107479	0.081018	0.894827	0.929089	Not Significant
CA4	ENSG00000167434	-0.00712121	0.053828	0.895114	0.929089	Not Significant
TIMD4	ENSG00000145850	0.0140328	0.115069	0.903273	0.929089	Not Significant
CNDP1	ENSG00000150656	0.0096465	0.0810335	0.905568	0.929089	Not Significant
PLA2G7	ENSG00000146070	-0.00464921	0.0753931	0.950997	0.969403	Not Significant
TNFSF10	ENSG00000121858	0.00311613	0.0591814	0.958158	0.970442	Not Significant
VASN	ENSG00000168140	-0.00127868	0.0546453	0.981395	0.987646	Not Significant
CD274	ENSG00000120217	-0.000881176	0.0993026	0.992945	0.992945	Not Significant

[truncated: 10 more sheets: SD10, SD11, SD12, SD13, SD14, SD15, SD16, SD17, SD18, SD19]
